# Supplementary material for: Neural theta oscillations support semantic memory retrieval
Source: Sci Rep. 2019 Nov 27;9:17667. doi: 10.1038/s41598-019-53813-y (PMC6881370; doi:10.1038/s41598-019-53813-y)
Supplement: Supplementary file 2 — Dataset 1 [file 41598_2019_53813_MOESM2_ESM.xlsx]

## Sheet: Sheet1
Neural theta oscillations support semantic memory retrieval
Martin Marko1,2, Barbora Cimrova1,2, Igor Riecansky1,3
1 Department of Behavioural Neuroscience, Institute of Normal and Pathological Physiology, Centre of Experimental Medicine, Slovak Academy of Sciences, Bratislava, Slovakia
2 Department of Applied Informatics, Faculty of Mathematics, Physics and Informatics, Comenius University, Bratislava, Slovakia
3 Social, Cognitive and Affective Neuroscience Unit, Department of Basic Psychological Research and Research Methods, Faculty of Psychology, University of Vienna, Austria
Notes:
ID	Subject code
Session	Experimental session [1,2,3]
tACS	tACS condition [sham, anti-phase, in-phase]
Block	ACT wordlist [A,B,C]
ACT_Condition	ACT condition [Category, AS_Fixed, AS_Alter, DI_Fixed, DI_Alter]
Half	Serial split of the category responses into two halves [First, Second]
RT	Response time (s)
ID	Session	tACS	Block	ACT_Condition	Half	RT
11	1	in_phase	A	Category	First	2.063
11	1	in_phase	A	Category	First	0.438
11	1	in_phase	A	Category	First	0.375
11	1	in_phase	A	Category	First	0.688
11	1	in_phase	A	Category	First	0.25
11	1	in_phase	A	Category	First	0.25
11	1	in_phase	A	Category	First	0.375
11	1	in_phase	A	Category	First	0.5
11	1	in_phase	A	Category	First	0.313
11	1	in_phase	A	Category	First	0.25
11	1	in_phase	A	Category	First	0.625
11	1	in_phase	A	Category	First	2.2502
11	1	in_phase	A	Category	First	0.25
11	1	in_phase	A	Category	First	0.25
11	1	in_phase	A	Category	First	2.2502
11	1	in_phase	A	Category	First	0.25
11	1	in_phase	A	Category	First	0.625
11	1	in_phase	A	Category	First	0.875
11	1	in_phase	A	Category	First	0.75
11	1	in_phase	A	Category	Second	2.2502
11	1	in_phase	A	Category	Second	2.2502
11	1	in_phase	A	Category	Second	0.563
11	1	in_phase	A	Category	Second	2.2502
11	1	in_phase	A	Category	Second	0.25
11	1	in_phase	A	Category	Second	2.2502
11	1	in_phase	A	Category	Second	0.25
11	1	in_phase	A	Category	Second	0.375
11	1	in_phase	A	Category	Second	1.625
11	1	in_phase	A	Category	Second	0.25
11	1	in_phase	A	Category	Second	1.875
11	1	in_phase	A	Category	Second	1
11	1	in_phase	A	Category	Second	1.438
11	1	in_phase	A	Category	Second	2.2502
11	1	in_phase	A	Category	Second	1.188
11	1	in_phase	A	Category	Second	1.75
11	1	in_phase	A	Category	Second	0.25
11	1	in_phase	A	Category	Second	0.438
11	1	in_phase	A	Category	Second	2.2502
11	1	in_phase	A	AS_Fixed		2.063
11	1	in_phase	A	AS_Fixed		3.063
11	1	in_phase	A	AS_Fixed		2.313
11	1	in_phase	A	AS_Fixed		3.125
11	1	in_phase	A	AS_Fixed		4.563
11	1	in_phase	A	AS_Fixed		3.125
11	1	in_phase	A	AS_Fixed		4.563
11	1	in_phase	A	AS_Fixed		4.563
11	1	in_phase	A	AS_Fixed		2.313
11	1	in_phase	A	AS_Fixed		2.5
11	1	in_phase	A	AS_Fixed		2.063
11	1	in_phase	A	AS_Fixed		3.125
11	1	in_phase	A	AS_Fixed		2.063
11	1	in_phase	A	AS_Fixed		2.063
11	1	in_phase	A	AS_Fixed		4.188
11	1	in_phase	A	AS_Fixed		4.563
11	1	in_phase	A	DI_Fixed		5.813
11	1	in_phase	A	DI_Fixed		3.375
11	1	in_phase	A	DI_Fixed		3.375
11	1	in_phase	A	DI_Fixed		3.375
11	1	in_phase	A	DI_Fixed		4.625
11	1	in_phase	A	DI_Fixed		6
11	1	in_phase	A	DI_Fixed		6
11	1	in_phase	A	DI_Fixed		4.75
11	1	in_phase	A	DI_Fixed		5.563
11	1	in_phase	A	DI_Fixed		3.375
11	1	in_phase	A	DI_Fixed		4.188
11	1	in_phase	A	DI_Fixed		4.563
11	1	in_phase	A	DI_Fixed		5.438
11	1	in_phase	A	DI_Fixed		6
11	1	in_phase	A	DI_Fixed		4.938
11	1	in_phase	A	DI_Fixed		6
11	1	in_phase	A	AS_Alter		2.063
11	1	in_phase	A	DI_Alter		4.813
11	1	in_phase	A	AS_Alter		1.875
11	1	in_phase	A	DI_Alter		4.438
11	1	in_phase	A	AS_Alter		2.625
11	1	in_phase	A	DI_Alter		7.963
11	1	in_phase	A	AS_Alter		3.5876
11	1	in_phase	A	DI_Alter		4.188
11	1	in_phase	A	AS_Alter		2.75
11	1	in_phase	A	DI_Alter		7.563
11	1	in_phase	A	AS_Alter		3.5876
11	1	in_phase	A	DI_Alter		5.438
11	1	in_phase	A	AS_Alter		1.875
11	1	in_phase	A	DI_Alter		7.963
11	1	in_phase	A	AS_Alter		2.688
11	1	in_phase	A	DI_Alter		5.563
11	1	in_phase	A	AS_Alter		3.5876
11	1	in_phase	A	DI_Alter		5.375
11	1	in_phase	A	AS_Alter		1.875
11	1	in_phase	A	DI_Alter		4.188
11	1	in_phase	A	AS_Alter		2.625
11	1	in_phase	A	DI_Alter		7.963
11	1	in_phase	A	AS_Alter		3.125
11	1	in_phase	A	DI_Alter		6.25
11	1	in_phase	A	AS_Alter		3.375
11	1	in_phase	A	DI_Alter		4.188
11	1	in_phase	A	AS_Alter		2.438
11	1	in_phase	A	AS_Alter		1.875
11	1	in_phase	A	DI_Alter		4.188
11	2	anti_phase	B	Category	First	2.313
11	2	anti_phase	B	Category	First	2.0502
11	2	anti_phase	B	Category	First	2.0502
11	2	anti_phase	B	Category	First	5.438
11	2	anti_phase	B	Category	First	2.375
11	2	anti_phase	B	Category	First	4.063
11	2	anti_phase	B	Category	First	2.0502
11	2	anti_phase	B	Category	Second	8.125
11	2	anti_phase	B	Category	Second	8.563
11	2	anti_phase	B	Category	Second	9.538
11	2	anti_phase	B	Category	Second	9.538
11	2	anti_phase	B	Category	Second	9.538
11	2	anti_phase	B	Category	Second	6.375
11	2	anti_phase	B	AS_Fixed		3.188
11	2	anti_phase	B	AS_Fixed		1.75
11	2	anti_phase	B	AS_Fixed		3.125
11	2	anti_phase	B	AS_Fixed		4.188
11	2	anti_phase	B	AS_Fixed		5.438
11	2	anti_phase	B	AS_Fixed		3.063
11	2	anti_phase	B	AS_Fixed		5.438
11	2	anti_phase	B	AS_Fixed		2.5
11	2	anti_phase	B	AS_Fixed		1.688
11	2	anti_phase	B	AS_Fixed		2.938
11	2	anti_phase	B	AS_Fixed		2.313
11	2	anti_phase	B	AS_Fixed		1.688
11	2	anti_phase	B	AS_Fixed		1.688
11	2	anti_phase	B	AS_Fixed		1.688
11	2	anti_phase	B	AS_Fixed		5.438
11	2	anti_phase	B	AS_Fixed		5.438
11	2	anti_phase	B	DI_Fixed		5.125
11	2	anti_phase	B	DI_Fixed		5.6002
11	2	anti_phase	B	DI_Fixed		3.375
11	2	anti_phase	B	DI_Fixed		3.375
11	2	anti_phase	B	DI_Fixed		3.375
11	2	anti_phase	B	DI_Fixed		4.5
11	2	anti_phase	B	DI_Fixed		4.188
11	2	anti_phase	B	DI_Fixed		3.938
11	2	anti_phase	B	DI_Fixed		4.25
11	2	anti_phase	B	DI_Fixed		5.6002
11	2	anti_phase	B	DI_Fixed		3.375
11	2	anti_phase	B	DI_Fixed		4.063
11	2	anti_phase	B	DI_Fixed		3.375
11	2	anti_phase	B	DI_Fixed		4.375
11	2	anti_phase	B	DI_Fixed		5.063
11	2	anti_phase	B	DI_Fixed		5.6002
11	2	anti_phase	B	DI_Fixed		5.6002
11	2	anti_phase	B	DI_Fixed		5.375
11	2	anti_phase	B	DI_Fixed		4.125
11	2	anti_phase	B	AS_Alter		2.25
11	2	anti_phase	B	DI_Alter		4.4126
11	2	anti_phase	B	AS_Alter		2.875
11	2	anti_phase	B	DI_Alter		6.563
11	2	anti_phase	B	AS_Alter		4.563
11	2	anti_phase	B	DI_Alter		4.813
11	2	anti_phase	B	AS_Alter		4.688
11	2	anti_phase	B	DI_Alter		7.4626
11	2	anti_phase	B	AS_Alter		3.625
11	2	anti_phase	B	DI_Alter		7.4626
11	2	anti_phase	B	AS_Alter		4.688
11	2	anti_phase	B	DI_Alter		7.313
11	2	anti_phase	B	AS_Alter		2.0628
11	2	anti_phase	B	DI_Alter		6.125
11	2	anti_phase	B	AS_Alter		4.375
11	2	anti_phase	B	DI_Alter		4.4126
11	2	anti_phase	B	AS_Alter		2.0628
11	2	anti_phase	B	DI_Alter		4.4126
11	2	anti_phase	B	AS_Alter		2.0628
11	2	anti_phase	B	DI_Alter		7.4626
11	2	anti_phase	B	AS_Alter		4.688
11	2	anti_phase	B	DI_Alter		4.563
11	2	anti_phase	B	AS_Alter		4.063
11	2	anti_phase	B	DI_Alter		5.875
11	2	anti_phase	B	AS_Alter		4.688
11	3	sham	C	Category	First	2.975
11	3	sham	C	Category	First	0.375
11	3	sham	C	Category	First	2.375
11	3	sham	C	Category	First	2.875
11	3	sham	C	Category	First	0.375
11	3	sham	C	Category	First	0.875
11	3	sham	C	Category	First	0.375
11	3	sham	C	Category	First	1.125
11	3	sham	C	Category	First	0.375
11	3	sham	C	Category	First	2.975
11	3	sham	C	Category	First	1.125
11	3	sham	C	Category	First	0.375
11	3	sham	C	Category	First	2.438
11	3	sham	C	Category	First	0.375
11	3	sham	C	Category	Second	2.188
11	3	sham	C	Category	Second	2.975
11	3	sham	C	Category	Second	2.688
11	3	sham	C	Category	Second	2.975
11	3	sham	C	Category	Second	0.813
11	3	sham	C	Category	Second	0.563
11	3	sham	C	Category	Second	0.375
11	3	sham	C	Category	Second	0.813
11	3	sham	C	Category	Second	1.813
11	3	sham	C	Category	Second	1.5
11	3	sham	C	Category	Second	2.975
11	3	sham	C	Category	Second	1.875
11	3	sham	C	Category	Second	2.975
11	3	sham	C	AS_Fixed		5.875
11	3	sham	C	AS_Fixed		2.313
11	3	sham	C	AS_Fixed		1.188
11	3	sham	C	AS_Fixed		1.188
11	3	sham	C	AS_Fixed		1.75
11	3	sham	C	AS_Fixed		3.063
11	3	sham	C	AS_Fixed		7.563
11	3	sham	C	AS_Fixed		7.563
11	3	sham	C	AS_Fixed		2.563
11	3	sham	C	AS_Fixed		7.563
11	3	sham	C	AS_Fixed		1.188
11	3	sham	C	DI_Fixed		4.75
11	3	sham	C	DI_Fixed		4.813
11	3	sham	C	DI_Fixed		3.0754
11	3	sham	C	DI_Fixed		3.0754
11	3	sham	C	DI_Fixed		3.0754
11	3	sham	C	DI_Fixed		3.438
11	3	sham	C	DI_Fixed		3.0754
11	3	sham	C	DI_Fixed		5.188
11	3	sham	C	DI_Fixed		4.188
11	3	sham	C	DI_Fixed		3.125
11	3	sham	C	DI_Fixed		3.75
11	3	sham	C	DI_Fixed		6.3376
11	3	sham	C	DI_Fixed		6.3376
11	3	sham	C	DI_Fixed		6.3376
11	3	sham	C	DI_Fixed		3.625
11	3	sham	C	DI_Fixed		6.3376
11	3	sham	C	DI_Fixed		4.438
11	3	sham	C	AS_Alter		4.0126
11	3	sham	C	DI_Alter		5.438
11	3	sham	C	AS_Alter		4
11	3	sham	C	DI_Alter		4.625
11	3	sham	C	AS_Alter		4.0126
11	3	sham	C	DI_Alter		3.2126
11	3	sham	C	AS_Alter		1.888
11	3	sham	C	DI_Alter		3.2126
11	3	sham	C	AS_Alter		1.888
11	3	sham	C	DI_Alter		7.3254
11	3	sham	C	AS_Alter		3.5
11	3	sham	C	DI_Alter		5.938
11	3	sham	C	AS_Alter		4.0126
11	3	sham	C	DI_Alter		7.3254
11	3	sham	C	AS_Alter		3.5
11	3	sham	C	DI_Alter		6.563
11	3	sham	C	AS_Alter		2.75
11	3	sham	C	DI_Alter		3.25
11	3	sham	C	AS_Alter		1.938
11	3	sham	C	DI_Alter		7.125
11	3	sham	C	AS_Alter		2.313
11	3	sham	C	DI_Alter		7.3254
11	3	sham	C	AS_Alter		2.875
11	3	sham	C	DI_Alter		3.375
11	3	sham	C	AS_Alter		2.625
11	3	sham	C	DI_Alter		4.75
11	3	sham	C	AS_Alter		2.875
11	3	sham	C	DI_Alter		3.2126
11	3	sham	C	AS_Alter		1.888
11	3	sham	C	DI_Alter		7.313
12	1	anti_phase	A	Category	First	2.938
12	1	anti_phase	A	Category	First	1.375
12	1	anti_phase	A	Category	First	2.375
12	1	anti_phase	A	Category	First	1.375
12	1	anti_phase	A	Category	First	3.438
12	1	anti_phase	A	Category	First	3.063
12	1	anti_phase	A	Category	First	1.688
12	1	anti_phase	A	Category	First	2.75
12	1	anti_phase	A	Category	First	3.438
12	1	anti_phase	A	Category	First	1.938
12	1	anti_phase	A	Category	First	2.625
12	1	anti_phase	A	Category	First	1.375
12	1	anti_phase	A	Category	First	1.375
12	1	anti_phase	A	Category	Second	1.5
12	1	anti_phase	A	Category	Second	2.5
12	1	anti_phase	A	Category	Second	3.438
12	1	anti_phase	A	Category	Second	2.75
12	1	anti_phase	A	Category	Second	2.688
12	1	anti_phase	A	Category	Second	2
12	1	anti_phase	A	Category	Second	3.438
12	1	anti_phase	A	Category	Second	1.688
12	1	anti_phase	A	Category	Second	3.125
12	1	anti_phase	A	Category	Second	3.438
12	1	anti_phase	A	Category	Second	1.375
12	1	anti_phase	A	Category	Second	3.438
12	1	anti_phase	A	Category	Second	1.375
12	1	anti_phase	A	AS_Fixed		1.563
12	1	anti_phase	A	AS_Fixed		1.563
12	1	anti_phase	A	AS_Fixed		6.5754
12	1	anti_phase	A	AS_Fixed		3.625
12	1	anti_phase	A	AS_Fixed		5.313
12	1	anti_phase	A	AS_Fixed		1.563
12	1	anti_phase	A	AS_Fixed		1.563
12	1	anti_phase	A	AS_Fixed		2.438
12	1	anti_phase	A	AS_Fixed		6.375
12	1	anti_phase	A	AS_Fixed		2.25
12	1	anti_phase	A	AS_Fixed		6.563
12	1	anti_phase	A	AS_Fixed		6.5754
12	1	anti_phase	A	AS_Fixed		2.313
12	1	anti_phase	A	AS_Fixed		5.938
12	1	anti_phase	A	AS_Fixed		6.5754
12	1	anti_phase	A	DI_Fixed		2.338
12	1	anti_phase	A	DI_Fixed		3.625
12	1	anti_phase	A	DI_Fixed		3.125
12	1	anti_phase	A	DI_Fixed		2.75
12	1	anti_phase	A	DI_Fixed		3.625
12	1	anti_phase	A	DI_Fixed		2.438
12	1	anti_phase	A	DI_Fixed		2.338
12	1	anti_phase	A	AS_Alter		2.313
12	1	anti_phase	A	DI_Alter		3.875
12	1	anti_phase	A	AS_Alter		2.2002
12	1	anti_phase	A	DI_Alter		5.063
12	1	anti_phase	A	AS_Alter		2.2002
12	1	anti_phase	A	DI_Alter		3.6878
12	1	anti_phase	A	AS_Alter		4.125
12	1	anti_phase	A	DI_Alter		6.5
12	1	anti_phase	A	AS_Alter		3.313
12	1	anti_phase	A	DI_Alter		6.5
12	1	anti_phase	A	AS_Alter		2.375
12	1	anti_phase	A	AS_Alter		2.2002
12	1	anti_phase	A	DI_Alter		3.6878
12	1	anti_phase	A	AS_Alter		4.275
12	1	anti_phase	A	DI_Alter		4.875
12	1	anti_phase	A	AS_Alter		2.438
12	1	anti_phase	A	AS_Alter		3.688
12	1	anti_phase	A	DI_Alter		6.125
12	1	anti_phase	A	AS_Alter		3.938
12	1	anti_phase	A	AS_Alter		4.275
12	1	anti_phase	A	AS_Alter		4.275
12	2	sham	B	Category	First	2.875
12	2	sham	B	Category	First	2.3502
12	2	sham	B	Category	First	3.688
12	2	sham	B	Category	First	4.913
12	2	sham	B	Category	First	2.375
12	2	sham	B	Category	First	2.938
12	2	sham	B	Category	First	3.5
12	2	sham	B	Category	Second	2.3502
12	2	sham	B	Category	Second	2.3502
12	2	sham	B	Category	Second	4.913
12	2	sham	B	Category	Second	3.063
12	2	sham	B	Category	Second	4.25
12	2	sham	B	Category	Second	4.813
12	2	sham	B	Category	Second	4.913
12	2	sham	B	AS_Fixed		2.938
12	2	sham	B	AS_Fixed		2.688
12	2	sham	B	AS_Fixed		3.313
12	2	sham	B	AS_Fixed		2.625
12	2	sham	B	AS_Fixed		3.375
12	2	sham	B	AS_Fixed		3.063
12	2	sham	B	AS_Fixed		2.625
12	2	sham	B	AS_Fixed		4.5
12	2	sham	B	AS_Fixed		4.813
12	2	sham	B	AS_Fixed		4.5
12	2	sham	B	AS_Fixed		4.813
12	2	sham	B	AS_Fixed		4.813
12	2	sham	B	AS_Fixed		2.625
12	2	sham	B	AS_Fixed		2.625
12	2	sham	B	AS_Fixed		4.813
12	2	sham	B	AS_Fixed		3.063
12	2	sham	B	DI_Fixed		5.5
12	2	sham	B	DI_Fixed		6.313
12	2	sham	B	DI_Fixed		7.75
12	2	sham	B	DI_Fixed		7.75
12	2	sham	B	DI_Fixed		6.75
12	2	sham	B	DI_Fixed		5.5
12	2	sham	B	AS_Alter		1.625
12	2	sham	B	DI_Alter		5.1128
12	2	sham	B	AS_Alter		1.625
12	2	sham	B	DI_Alter		5.375
12	2	sham	B	AS_Alter		4
12	2	sham	B	DI_Alter		9.713
12	2	sham	B	AS_Alter		3.625
12	2	sham	B	DI_Alter		6.313
12	2	sham	B	AS_Alter		4.688
12	2	sham	B	DI_Alter		5.1128
12	2	sham	B	AS_Alter		1.938
12	2	sham	B	DI_Alter		8.125
12	2	sham	B	AS_Alter		4.988
12	2	sham	B	DI_Alter		8.813
12	2	sham	B	AS_Alter		4.988
12	2	sham	B	DI_Alter		7.25
12	2	sham	B	AS_Alter		2.563
12	2	sham	B	DI_Alter		5.1128
12	2	sham	B	AS_Alter		4.988
12	2	sham	B	DI_Alter		7.188
12	2	sham	B	AS_Alter		1.625
12	2	sham	B	DI_Alter		9.713
12	2	sham	B	AS_Alter		1.625
12	2	sham	B	DI_Alter		9.713
12	2	sham	B	AS_Alter		3.188
12	2	sham	B	DI_Alter		6.813
12	3	in_phase	C	AS_Fixed		3.89782
12	3	in_phase	C	AS_Fixed		3.88541
12	3	in_phase	C	AS_Fixed		3.26961
12	3	in_phase	C	AS_Fixed		3.92859
12	3	in_phase	C	AS_Fixed		3.59975
12	3	in_phase	C	AS_Fixed		3.91571
12	3	in_phase	C	AS_Fixed		3.26961
12	3	in_phase	C	AS_Fixed		3.26961
12	3	in_phase	C	AS_Fixed		3.92859
12	3	in_phase	C	AS_Fixed		3.82479
12	3	in_phase	C	AS_Fixed		3.35043
12	3	in_phase	C	AS_Fixed		3.92859
12	3	in_phase	C	AS_Fixed		3.92859
12	3	in_phase	C	AS_Fixed		3.26961
12	3	in_phase	C	AS_Fixed		3.56451
12	3	in_phase	C	AS_Fixed		3.82495
12	3	in_phase	C	Category	First	3.17119
12	3	in_phase	C	Category	First	3.00754
12	3	in_phase	C	Category	First	2.15432
12	3	in_phase	C	Category	First	3.23053
12	3	in_phase	C	Category	First	3.22889
12	3	in_phase	C	Category	First	2.90861
12	3	in_phase	C	Category	First	2.15432
12	3	in_phase	C	Category	First	2.63827
12	3	in_phase	C	Category	First	3.23053
12	3	in_phase	C	Category	Second	3.23053
12	3	in_phase	C	Category	Second	2.88441
12	3	in_phase	C	Category	Second	2.46016
12	3	in_phase	C	Category	Second	3.23053
12	3	in_phase	C	Category	Second	2.70025
12	3	in_phase	C	Category	Second	2.15432
12	3	in_phase	C	Category	Second	2.47082
12	3	in_phase	C	Category	Second	2.82479
12	3	in_phase	C	Category	Second	2.15432
12	3	in_phase	C	DI_Fixed		6.33358
12	3	in_phase	C	DI_Fixed		7.35848
12	3	in_phase	C	DI_Fixed		7.35848
12	3	in_phase	C	DI_Fixed		6.8416
12	3	in_phase	C	DI_Fixed		6.90467
12	3	in_phase	C	DI_Fixed		7.03139
12	3	in_phase	C	DI_Fixed		6.33358
12	3	in_phase	C	DI_Fixed		6.33358
12	3	in_phase	C	DI_Fixed		7.33779
12	3	in_phase	C	DI_Fixed		6.62248
12	3	in_phase	C	DI_Fixed		6.63276
12	3	in_phase	C	DI_Fixed		6.51831
12	3	in_phase	C	DI_Fixed		7.2928
12	3	in_phase	C	DI_Fixed		7.35848
12	3	in_phase	C	AS_Alter		2.68699
12	3	in_phase	C	DI_Alter		8.00347
12	3	in_phase	C	AS_Alter		3.56608
12	3	in_phase	C	DI_Alter		8.12326
12	3	in_phase	C	AS_Alter		3.16017
12	3	in_phase	C	DI_Alter		7.12399
12	3	in_phase	C	AS_Alter		2.68699
12	3	in_phase	C	DI_Alter		7.94576
12	3	in_phase	C	AS_Alter		3.56274
12	3	in_phase	C	DI_Alter		7.12399
12	3	in_phase	C	AS_Alter		2.68699
12	3	in_phase	C	DI_Alter		8.35213
12	3	in_phase	C	AS_Alter		3.26135
12	3	in_phase	C	DI_Alter		8.35213
12	3	in_phase	C	AS_Alter		3.56608
12	3	in_phase	C	DI_Alter		8.09856
12	3	in_phase	C	AS_Alter		2.8221
12	3	in_phase	C	DI_Alter		8.35213
12	3	in_phase	C	AS_Alter		2.95355
12	3	in_phase	C	DI_Alter		7.12399
12	3	in_phase	C	AS_Alter		3.56608
12	3	in_phase	C	DI_Alter		7.61972
13	1	sham	A	Category	First	2.7002
13	1	sham	A	Category	First	0.313
13	1	sham	A	Category	First	0.625
13	1	sham	A	Category	First	0.313
13	1	sham	A	Category	First	0.2878
13	1	sham	A	Category	First	0.313
13	1	sham	A	Category	First	2.563
13	1	sham	A	Category	First	0.2878
13	1	sham	A	Category	First	0.2878
13	1	sham	A	Category	First	0.5
13	1	sham	A	Category	First	1.125
13	1	sham	A	Category	First	2.375
13	1	sham	A	Category	First	0.438
13	1	sham	A	Category	First	2.7002
13	1	sham	A	Category	First	1.438
13	1	sham	A	Category	First	1.063
13	1	sham	A	Category	First	2.7002
13	1	sham	A	Category	First	1.438
13	1	sham	A	Category	First	0.2878
13	1	sham	A	Category	First	0.813
13	1	sham	A	Category	First	1.563
13	1	sham	A	Category	First	0.625
13	1	sham	A	Category	Second	0.2878
13	1	sham	A	Category	Second	1.25
13	1	sham	A	Category	Second	0.313
13	1	sham	A	Category	Second	1.563
13	1	sham	A	Category	Second	0.2878
13	1	sham	A	Category	Second	0.2878
13	1	sham	A	Category	Second	2.7002
13	1	sham	A	Category	Second	0.813
13	1	sham	A	Category	Second	2.7002
13	1	sham	A	Category	Second	0.375
13	1	sham	A	Category	Second	0.2878
13	1	sham	A	Category	Second	0.2878
13	1	sham	A	Category	Second	0.375
13	1	sham	A	Category	Second	2.7002
13	1	sham	A	Category	Second	2.7002
13	1	sham	A	Category	Second	1.5
13	1	sham	A	Category	Second	2.625
13	1	sham	A	Category	Second	2.7002
13	1	sham	A	Category	Second	0.375
13	1	sham	A	Category	Second	2.7002
13	1	sham	A	Category	Second	0.438
13	1	sham	A	Category	Second	0.438
13	1	sham	A	AS_Fixed		1.25
13	1	sham	A	AS_Fixed		0.563
13	1	sham	A	AS_Fixed		0.563
13	1	sham	A	AS_Fixed		0.563
13	1	sham	A	AS_Fixed		2.3876
13	1	sham	A	AS_Fixed		1.938
13	1	sham	A	AS_Fixed		0.563
13	1	sham	A	AS_Fixed		1.875
13	1	sham	A	AS_Fixed		1.125
13	1	sham	A	AS_Fixed		0.563
13	1	sham	A	AS_Fixed		1.5
13	1	sham	A	AS_Fixed		0.625
13	1	sham	A	AS_Fixed		2.3876
13	1	sham	A	AS_Fixed		0.938
13	1	sham	A	AS_Fixed		2.3876
13	1	sham	A	AS_Fixed		1.875
13	1	sham	A	AS_Fixed		0.938
13	1	sham	A	AS_Fixed		0.563
13	1	sham	A	AS_Fixed		2.3876
13	1	sham	A	AS_Fixed		2.3876
13	1	sham	A	AS_Fixed		0.563
13	1	sham	A	AS_Fixed		1.625
13	1	sham	A	AS_Fixed		2.3876
13	1	sham	A	AS_Fixed		0.813
13	1	sham	A	AS_Fixed		1.5
13	1	sham	A	AS_Fixed		1.5
13	1	sham	A	AS_Fixed		0.75
13	1	sham	A	DI_Fixed		3.625
13	1	sham	A	DI_Fixed		1.2252
13	1	sham	A	DI_Fixed		1.938
13	1	sham	A	DI_Fixed		1.25
13	1	sham	A	DI_Fixed		1.2252
13	1	sham	A	DI_Fixed		1.5
13	1	sham	A	DI_Fixed		2.938
13	1	sham	A	DI_Fixed		1.2252
13	1	sham	A	DI_Fixed		1.25
13	1	sham	A	DI_Fixed		1.2252
13	1	sham	A	DI_Fixed		1.688
13	1	sham	A	DI_Fixed		3.625
13	1	sham	A	DI_Fixed		1.2252
13	1	sham	A	DI_Fixed		1.375
13	1	sham	A	DI_Fixed		1.2252
13	1	sham	A	DI_Fixed		1.25
13	1	sham	A	DI_Fixed		1.875
13	1	sham	A	DI_Fixed		1.938
13	1	sham	A	DI_Fixed		3.625
13	1	sham	A	DI_Fixed		1.625
13	1	sham	A	DI_Fixed		2.688
13	1	sham	A	DI_Fixed		2.375
13	1	sham	A	DI_Fixed		1.2252
13	1	sham	A	DI_Fixed		2.188
13	1	sham	A	DI_Fixed		1.563
13	1	sham	A	DI_Fixed		3.625
13	1	sham	A	DI_Fixed		3.625
13	1	sham	A	DI_Fixed		1.875
13	1	sham	A	DI_Fixed		3.25
13	1	sham	A	DI_Fixed		3.625
13	1	sham	A	DI_Fixed		3.375
13	1	sham	A	DI_Fixed		1.625
13	1	sham	A	DI_Fixed		3.625
13	1	sham	A	DI_Fixed		2.438
13	1	sham	A	AS_Alter		1.125
13	1	sham	A	DI_Alter		2.438
13	1	sham	A	AS_Alter		1.125
13	1	sham	A	DI_Alter		2.1504
13	1	sham	A	AS_Alter		0.688
13	1	sham	A	DI_Alter		2.438
13	1	sham	A	AS_Alter		0.625
13	1	sham	A	DI_Alter		2.25
13	1	sham	A	AS_Alter		0.813
13	1	sham	A	DI_Alter		3.75
13	1	sham	A	AS_Alter		0.75
13	1	sham	A	DI_Alter		2.188
13	1	sham	A	AS_Alter		0.563
13	1	sham	A	DI_Alter		3.125
13	1	sham	A	AS_Alter		1.125
13	1	sham	A	DI_Alter		3.375
13	1	sham	A	AS_Alter		0.313
13	1	sham	A	DI_Alter		4.813
13	1	sham	A	AS_Alter		0.375
13	1	sham	A	DI_Alter		2.1504
13	1	sham	A	AS_Alter		1.125
13	1	sham	A	DI_Alter		2.1504
13	1	sham	A	AS_Alter		0.5
13	1	sham	A	DI_Alter		5.4
13	1	sham	A	AS_Alter		0.313
13	1	sham	A	DI_Alter		5.25
13	1	sham	A	AS_Alter		0.625
13	1	sham	A	DI_Alter		5.4
13	1	sham	A	AS_Alter		0.563
13	1	sham	A	DI_Alter		2.1504
13	1	sham	A	AS_Alter		1.125
13	1	sham	A	DI_Alter		5.4
13	1	sham	A	AS_Alter		0.313
13	1	sham	A	DI_Alter		2.1504
13	1	sham	A	AS_Alter		0.313
13	1	sham	A	DI_Alter		5.375
13	1	sham	A	AS_Alter		0.313
13	1	sham	A	DI_Alter		3.688
13	1	sham	A	AS_Alter		0.313
13	1	sham	A	DI_Alter		5
13	1	sham	A	AS_Alter		0.438
13	1	sham	A	DI_Alter		5.4
13	1	sham	A	AS_Alter		0.313
13	1	sham	A	DI_Alter		5.4
13	1	sham	A	AS_Alter		0.313
13	1	sham	A	DI_Alter		2.75
13	1	sham	A	AS_Alter		0.313
13	1	sham	A	DI_Alter		3.313
13	1	sham	A	AS_Alter		1.125
13	1	sham	A	DI_Alter		2.438
13	1	sham	A	AS_Alter		0.313
13	2	in_phase	B	Category	First	1.563
13	2	in_phase	B	Category	First	0.313
13	2	in_phase	B	Category	First	0.2878
13	2	in_phase	B	Category	First	0.875
13	2	in_phase	B	Category	First	2.063
13	2	in_phase	B	Category	First	3.563
13	2	in_phase	B	Category	First	3.25
13	2	in_phase	B	Category	First	3.125
13	2	in_phase	B	Category	First	4.063
13	2	in_phase	B	Category	First	0.2878
13	2	in_phase	B	Category	Second	2.063
13	2	in_phase	B	Category	Second	0.2878
13	2	in_phase	B	Category	Second	0.2878
13	2	in_phase	B	Category	Second	2.75
13	2	in_phase	B	Category	Second	0.438
13	2	in_phase	B	Category	Second	4.063
13	2	in_phase	B	Category	Second	4.063
13	2	in_phase	B	Category	Second	4.063
13	2	in_phase	B	Category	Second	2.563
13	2	in_phase	B	AS_Fixed		2.938
13	2	in_phase	B	AS_Fixed		0.875
13	2	in_phase	B	AS_Fixed		0.875
13	2	in_phase	B	AS_Fixed		1.875
13	2	in_phase	B	AS_Fixed		3.25
13	2	in_phase	B	AS_Fixed		2.375
13	2	in_phase	B	AS_Fixed		0.875
13	2	in_phase	B	AS_Fixed		1.563
13	2	in_phase	B	AS_Fixed		1.313
13	2	in_phase	B	AS_Fixed		0.875
13	2	in_phase	B	AS_Fixed		2.875
13	2	in_phase	B	AS_Fixed		2.25
13	2	in_phase	B	AS_Fixed		3.25
13	2	in_phase	B	AS_Fixed		3.25
13	2	in_phase	B	AS_Fixed		1.25
13	2	in_phase	B	AS_Fixed		3.25
13	2	in_phase	B	DI_Fixed		1.5
13	2	in_phase	B	DI_Fixed		1.25
13	2	in_phase	B	DI_Fixed		1.813
13	2	in_phase	B	DI_Fixed		1.75
13	2	in_phase	B	DI_Fixed		1.25
13	2	in_phase	B	DI_Fixed		2
13	2	in_phase	B	DI_Fixed		1.313
13	2	in_phase	B	DI_Fixed		2.313
13	2	in_phase	B	DI_Fixed		1.5
13	2	in_phase	B	DI_Fixed		1.25
13	2	in_phase	B	DI_Fixed		1.5
13	2	in_phase	B	DI_Fixed		1.688
13	2	in_phase	B	DI_Fixed		1.375
13	2	in_phase	B	DI_Fixed		1.375
13	2	in_phase	B	DI_Fixed		1.25
13	2	in_phase	B	DI_Fixed		1.25
13	2	in_phase	B	DI_Fixed		1.75
13	2	in_phase	B	DI_Fixed		2.813
13	2	in_phase	B	DI_Fixed		2.813
13	2	in_phase	B	DI_Fixed		2.813
13	2	in_phase	B	DI_Fixed		1.625
13	2	in_phase	B	DI_Fixed		2.813
13	2	in_phase	B	DI_Fixed		1.25
13	2	in_phase	B	DI_Fixed		1.313
13	2	in_phase	B	DI_Fixed		1.813
13	2	in_phase	B	DI_Fixed		1.25
13	2	in_phase	B	DI_Fixed		2.813
13	2	in_phase	B	DI_Fixed		2.813
13	2	in_phase	B	DI_Fixed		1.563
13	2	in_phase	B	DI_Fixed		1.25
13	2	in_phase	B	DI_Fixed		2.813
13	2	in_phase	B	DI_Fixed		2.813
13	2	in_phase	B	DI_Fixed		1.813
13	2	in_phase	B	AS_Alter		0.75
13	2	in_phase	B	DI_Alter		3.125
13	2	in_phase	B	AS_Alter		0.75
13	2	in_phase	B	DI_Alter		3.688
13	2	in_phase	B	AS_Alter		0.25
13	2	in_phase	B	DI_Alter		2.5
13	2	in_phase	B	AS_Alter		0.75
13	2	in_phase	B	DI_Alter		1.688
13	2	in_phase	B	AS_Alter		0.375
13	2	in_phase	B	DI_Alter		1.813
13	2	in_phase	B	AS_Alter		0.313
13	2	in_phase	B	DI_Alter		1.225
13	2	in_phase	B	AS_Alter		0.313
13	2	in_phase	B	DI_Alter		5.163
13	2	in_phase	B	AS_Alter		0.25
13	2	in_phase	B	DI_Alter		2.188
13	2	in_phase	B	AS_Alter		0.25
13	2	in_phase	B	DI_Alter		1.225
13	2	in_phase	B	AS_Alter		0.438
13	2	in_phase	B	DI_Alter		1.225
13	2	in_phase	B	AS_Alter		0.25
13	2	in_phase	B	DI_Alter		3.563
13	2	in_phase	B	AS_Alter		0.563
13	2	in_phase	B	DI_Alter		1.225
13	2	in_phase	B	AS_Alter		0.25
13	2	in_phase	B	AS_Alter		0.563
13	2	in_phase	B	DI_Alter		1.225
13	2	in_phase	B	AS_Alter		0.625
13	2	in_phase	B	DI_Alter		3.625
13	2	in_phase	B	AS_Alter		0.375
13	2	in_phase	B	DI_Alter		5.163
13	2	in_phase	B	AS_Alter		0.75
13	2	in_phase	B	DI_Alter		1.625
13	2	in_phase	B	AS_Alter		0.375
13	2	in_phase	B	DI_Alter		5.163
13	2	in_phase	B	AS_Alter		0.5
13	2	in_phase	B	DI_Alter		5.163
13	2	in_phase	B	AS_Alter		0.438
13	2	in_phase	B	DI_Alter		2.188
13	2	in_phase	B	AS_Alter		0.25
13	2	in_phase	B	DI_Alter		3
13	2	in_phase	B	AS_Alter		0.75
13	2	in_phase	B	AS_Alter		0.375
13	2	in_phase	B	DI_Alter		5.163
13	2	in_phase	B	AS_Alter		0.438
13	2	in_phase	B	AS_Alter		0.438
13	2	in_phase	B	DI_Alter		4.063
13	2	in_phase	B	AS_Alter		0.75
13	3	anti_phase	C	Category	First	4.313
13	3	anti_phase	C	Category	First	0.25
13	3	anti_phase	C	Category	First	1.75
13	3	anti_phase	C	Category	First	0.25
13	3	anti_phase	C	Category	First	0.563
13	3	anti_phase	C	Category	First	0.25
13	3	anti_phase	C	Category	First	0.25
13	3	anti_phase	C	Category	First	0.25
13	3	anti_phase	C	Category	First	4.313
13	3	anti_phase	C	Category	First	0.5
13	3	anti_phase	C	Category	First	1.938
13	3	anti_phase	C	Category	First	3.625
13	3	anti_phase	C	Category	First	0.313
13	3	anti_phase	C	Category	Second	1.313
13	3	anti_phase	C	Category	Second	0.875
13	3	anti_phase	C	Category	Second	3
13	3	anti_phase	C	Category	Second	0.25
13	3	anti_phase	C	Category	Second	2.25
13	3	anti_phase	C	Category	Second	2.438
13	3	anti_phase	C	Category	Second	4.313
13	3	anti_phase	C	Category	Second	1.813
13	3	anti_phase	C	Category	Second	4.313
13	3	anti_phase	C	Category	Second	4.313
13	3	anti_phase	C	Category	Second	4.313
13	3	anti_phase	C	Category	Second	3.063
13	3	anti_phase	C	Category	Second	1
13	3	anti_phase	C	AS_Fixed		1.938
13	3	anti_phase	C	AS_Fixed		2.875
13	3	anti_phase	C	AS_Fixed		0.625
13	3	anti_phase	C	AS_Fixed		1
13	3	anti_phase	C	AS_Fixed		0.875
13	3	anti_phase	C	AS_Fixed		0.938
13	3	anti_phase	C	AS_Fixed		1.313
13	3	anti_phase	C	AS_Fixed		1.25
13	3	anti_phase	C	AS_Fixed		3.275
13	3	anti_phase	C	AS_Fixed		0.625
13	3	anti_phase	C	AS_Fixed		3.275
13	3	anti_phase	C	AS_Fixed		3.275
13	3	anti_phase	C	AS_Fixed		3.125
13	3	anti_phase	C	AS_Fixed		0.625
13	3	anti_phase	C	AS_Fixed		0.688
13	3	anti_phase	C	AS_Fixed		0.813
13	3	anti_phase	C	AS_Fixed		0.625
13	3	anti_phase	C	AS_Fixed		3.275
13	3	anti_phase	C	AS_Fixed		1.063
13	3	anti_phase	C	AS_Fixed		0.625
13	3	anti_phase	C	AS_Fixed		0.625
13	3	anti_phase	C	AS_Fixed		3.275
13	3	anti_phase	C	AS_Fixed		0.938
13	3	anti_phase	C	DI_Fixed		3.65
13	3	anti_phase	C	DI_Fixed		3.65
13	3	anti_phase	C	DI_Fixed		3.438
13	3	anti_phase	C	DI_Fixed		1.375
13	3	anti_phase	C	DI_Fixed		3.65
13	3	anti_phase	C	DI_Fixed		1.375
13	3	anti_phase	C	DI_Fixed		1.375
13	3	anti_phase	C	DI_Fixed		1.813
13	3	anti_phase	C	DI_Fixed		1.375
13	3	anti_phase	C	DI_Fixed		3
13	3	anti_phase	C	DI_Fixed		3.65
13	3	anti_phase	C	DI_Fixed		1.375
13	3	anti_phase	C	DI_Fixed		2.75
13	3	anti_phase	C	DI_Fixed		2
13	3	anti_phase	C	DI_Fixed		2
13	3	anti_phase	C	DI_Fixed		2.625
13	3	anti_phase	C	DI_Fixed		3.438
13	3	anti_phase	C	DI_Fixed		1.813
13	3	anti_phase	C	DI_Fixed		3.65
13	3	anti_phase	C	DI_Fixed		1.375
13	3	anti_phase	C	DI_Fixed		2.25
13	3	anti_phase	C	DI_Fixed		3.65
13	3	anti_phase	C	DI_Fixed		2.063
13	3	anti_phase	C	DI_Fixed		3.5
13	3	anti_phase	C	DI_Fixed		1.625
13	3	anti_phase	C	DI_Fixed		1.375
13	3	anti_phase	C	DI_Fixed		2
13	3	anti_phase	C	DI_Fixed		2.313
13	3	anti_phase	C	DI_Fixed		2.063
13	3	anti_phase	C	DI_Fixed		3.188
13	3	anti_phase	C	AS_Alter		1.063
13	3	anti_phase	C	DI_Alter		3.938
13	3	anti_phase	C	AS_Alter		1.063
13	3	anti_phase	C	DI_Alter		2.625
13	3	anti_phase	C	AS_Alter		0.188
13	3	anti_phase	C	DI_Alter		2.013
13	3	anti_phase	C	AS_Alter		0.5
13	3	anti_phase	C	DI_Alter		2.013
13	3	anti_phase	C	AS_Alter		1.063
13	3	anti_phase	C	DI_Alter		2.688
13	3	anti_phase	C	AS_Alter		0.188
13	3	anti_phase	C	DI_Alter		3.988
13	3	anti_phase	C	AS_Alter		0.25
13	3	anti_phase	C	DI_Alter		3.875
13	3	anti_phase	C	AS_Alter		1.063
13	3	anti_phase	C	DI_Alter		2.013
13	3	anti_phase	C	AS_Alter		0.438
13	3	anti_phase	C	DI_Alter		2.563
13	3	anti_phase	C	AS_Alter		1.063
13	3	anti_phase	C	DI_Alter		3.438
13	3	anti_phase	C	AS_Alter		0.25
13	3	anti_phase	C	AS_Alter		0.313
13	3	anti_phase	C	DI_Alter		3.988
13	3	anti_phase	C	AS_Alter		0.625
13	3	anti_phase	C	DI_Alter		2.013
13	3	anti_phase	C	AS_Alter		0.25
13	3	anti_phase	C	DI_Alter		3.988
13	3	anti_phase	C	AS_Alter		0.25
13	3	anti_phase	C	DI_Alter		2.625
13	3	anti_phase	C	AS_Alter		0.375
13	3	anti_phase	C	DI_Alter		3.688
13	3	anti_phase	C	AS_Alter		0.188
13	3	anti_phase	C	DI_Alter		2.013
13	3	anti_phase	C	AS_Alter		0.188
13	3	anti_phase	C	DI_Alter		2.563
13	3	anti_phase	C	AS_Alter		0.188
13	3	anti_phase	C	DI_Alter		3.563
13	3	anti_phase	C	AS_Alter		0.5
13	3	anti_phase	C	DI_Alter		2.625
13	3	anti_phase	C	AS_Alter		0.313
13	3	anti_phase	C	DI_Alter		3.438
13	3	anti_phase	C	AS_Alter		0.313
13	3	anti_phase	C	DI_Alter		2.063
13	3	anti_phase	C	AS_Alter		0.188
13	3	anti_phase	C	DI_Alter		3.988
13	3	anti_phase	C	AS_Alter		1.063
13	3	anti_phase	C	DI_Alter		3.988
13	3	anti_phase	C	AS_Alter		0.5
13	3	anti_phase	C	DI_Alter		2.563
13	3	anti_phase	C	AS_Alter		0.875
14	1	in_phase	B	Category	First	2.188
14	1	in_phase	B	Category	First	1.938
14	1	in_phase	B	Category	First	0.8254
14	1	in_phase	B	Category	First	0.8254
14	1	in_phase	B	Category	First	0.8254
14	1	in_phase	B	Category	First	5.813
14	1	in_phase	B	Category	Second	1.375
14	1	in_phase	B	Category	Second	2.25
14	1	in_phase	B	Category	Second	9.3626
14	1	in_phase	B	Category	Second	2.188
14	1	in_phase	B	Category	Second	9.3626
14	1	in_phase	B	Category	Second	9.3626
14	1	in_phase	B	AS_Fixed		4.75
14	1	in_phase	B	AS_Fixed		2.313
14	1	in_phase	B	AS_Fixed		4.438
14	1	in_phase	B	AS_Fixed		2.0502
14	1	in_phase	B	AS_Fixed		4.313
14	1	in_phase	B	AS_Fixed		2.313
14	1	in_phase	B	AS_Fixed		4.7878
14	1	in_phase	B	AS_Fixed		4.7878
14	1	in_phase	B	AS_Fixed		4.7878
14	1	in_phase	B	AS_Fixed		2.0502
14	1	in_phase	B	AS_Fixed		2.0502
14	1	in_phase	B	AS_Fixed		2.375
14	1	in_phase	B	AS_Fixed		3.063
14	1	in_phase	B	DI_Fixed		4.313
14	1	in_phase	B	DI_Fixed		11.563
14	1	in_phase	B	DI_Fixed		4.313
14	1	in_phase	B	DI_Fixed		4.313
14	1	in_phase	B	DI_Fixed		11.875
14	1	in_phase	B	DI_Fixed		6.625
14	1	in_phase	B	DI_Fixed		8.625
14	1	in_phase	B	DI_Fixed		6.375
14	1	in_phase	B	DI_Fixed		8.25
14	1	in_phase	B	DI_Fixed		11.875
14	1	in_phase	B	DI_Fixed		11.875
14	1	in_phase	B	AS_Alter		2.813
14	1	in_phase	B	DI_Alter		3.438
14	1	in_phase	B	AS_Alter		2.1128
14	1	in_phase	B	DI_Alter		3.438
14	1	in_phase	B	AS_Alter		2.375
14	1	in_phase	B	DI_Alter		7.813
14	1	in_phase	B	AS_Alter		2.1128
14	1	in_phase	B	DI_Alter		5.563
14	1	in_phase	B	AS_Alter		2.438
14	1	in_phase	B	DI_Alter		12.063
14	1	in_phase	B	AS_Alter		3.813
14	1	in_phase	B	DI_Alter		4.875
14	1	in_phase	B	AS_Alter		4.1128
14	1	in_phase	B	DI_Alter		3.438
14	1	in_phase	B	AS_Alter		2.1128
14	1	in_phase	B	DI_Alter		9.938
14	1	in_phase	B	AS_Alter		4.1128
14	1	in_phase	B	DI_Alter		7.625
14	1	in_phase	B	AS_Alter		2.438
14	1	in_phase	B	AS_Alter		4
14	1	in_phase	B	DI_Alter		12.063
14	1	in_phase	B	AS_Alter		2.563
14	1	in_phase	B	DI_Alter		12.063
14	1	in_phase	B	AS_Alter		4.1128
14	2	anti_phase	C	Category	First	2.188
14	2	anti_phase	C	Category	First	1.5502
14	2	anti_phase	C	Category	First	4
14	2	anti_phase	C	Category	First	3.313
14	2	anti_phase	C	Category	First	2.625
14	2	anti_phase	C	Category	First	1.813
14	2	anti_phase	C	Category	First	2.5
14	2	anti_phase	C	Category	First	5.175
14	2	anti_phase	C	Category	First	1.5502
14	2	anti_phase	C	Category	First	1.625
14	2	anti_phase	C	Category	Second	5.175
14	2	anti_phase	C	Category	Second	5.125
14	2	anti_phase	C	Category	Second	1.5502
14	2	anti_phase	C	Category	Second	5.175
14	2	anti_phase	C	Category	Second	2
14	2	anti_phase	C	Category	Second	3.688
14	2	anti_phase	C	Category	Second	1.5502
14	2	anti_phase	C	Category	Second	3.438
14	2	anti_phase	C	Category	Second	5.175
14	2	anti_phase	C	AS_Fixed		2.125
14	2	anti_phase	C	AS_Fixed		1.75
14	2	anti_phase	C	AS_Fixed		1.375
14	2	anti_phase	C	AS_Fixed		1.375
14	2	anti_phase	C	AS_Fixed		3.875
14	2	anti_phase	C	AS_Fixed		2.938
14	2	anti_phase	C	AS_Fixed		1.375
14	2	anti_phase	C	AS_Fixed		1.688
14	2	anti_phase	C	AS_Fixed		2.188
14	2	anti_phase	C	AS_Fixed		3.25
14	2	anti_phase	C	AS_Fixed		3.875
14	2	anti_phase	C	AS_Fixed		1.375
14	2	anti_phase	C	AS_Fixed		1.375
14	2	anti_phase	C	AS_Fixed		3.875
14	2	anti_phase	C	AS_Fixed		3.188
14	2	anti_phase	C	AS_Fixed		1.375
14	2	anti_phase	C	AS_Fixed		3.875
14	2	anti_phase	C	AS_Fixed		2.438
14	2	anti_phase	C	AS_Fixed		3.813
14	2	anti_phase	C	AS_Fixed		2.313
14	2	anti_phase	C	AS_Fixed		3.875
14	2	anti_phase	C	DI_Fixed		5.313
14	2	anti_phase	C	DI_Fixed		4.2376
14	2	anti_phase	C	DI_Fixed		11.3504
14	2	anti_phase	C	DI_Fixed		11.188
14	2	anti_phase	C	DI_Fixed		7.813
14	2	anti_phase	C	DI_Fixed		7
14	2	anti_phase	C	DI_Fixed		4.25
14	2	anti_phase	C	DI_Fixed		10.875
14	2	anti_phase	C	DI_Fixed		4.2376
14	2	anti_phase	C	DI_Fixed		11.3504
14	2	anti_phase	C	AS_Alter		3
14	2	anti_phase	C	DI_Alter		10.213
14	2	anti_phase	C	AS_Alter		3.063
14	2	anti_phase	C	DI_Alter		9.313
14	2	anti_phase	C	AS_Alter		3.688
14	2	anti_phase	C	DI_Alter		4.713
14	2	anti_phase	C	AS_Alter		3.125
14	2	anti_phase	C	DI_Alter		7.063
14	2	anti_phase	C	AS_Alter		3.25
14	2	anti_phase	C	DI_Alter		8.688
14	2	anti_phase	C	AS_Alter		6.438
14	2	anti_phase	C	DI_Alter		4.713
14	2	anti_phase	C	AS_Alter		6.438
14	2	anti_phase	C	DI_Alter		10.213
14	2	anti_phase	C	AS_Alter		6.438
14	2	anti_phase	C	AS_Alter		3
14	2	anti_phase	C	DI_Alter		4.813
14	2	anti_phase	C	AS_Alter		3.438
14	2	anti_phase	C	DI_Alter		8.313
14	2	anti_phase	C	AS_Alter		3
14	3	sham	A	Category	First	1.375
14	3	sham	A	Category	First	0.625
14	3	sham	A	Category	First	3.125
14	3	sham	A	Category	First	3.625
14	3	sham	A	Category	First	0.688
14	3	sham	A	Category	First	1.688
14	3	sham	A	Category	First	1.313
14	3	sham	A	Category	First	0.625
14	3	sham	A	Category	First	0.625
14	3	sham	A	Category	First	0.625
14	3	sham	A	Category	First	0.625
14	3	sham	A	Category	First	4.038
14	3	sham	A	Category	First	3.063
14	3	sham	A	Category	First	4.038
14	3	sham	A	Category	First	1.813
14	3	sham	A	Category	Second	3.313
14	3	sham	A	Category	Second	1.938
14	3	sham	A	Category	Second	0.625
14	3	sham	A	Category	Second	3.875
14	3	sham	A	Category	Second	4.038
14	3	sham	A	Category	Second	1.75
14	3	sham	A	Category	Second	0.75
14	3	sham	A	Category	Second	3.938
14	3	sham	A	Category	Second	4.038
14	3	sham	A	Category	Second	4.038
14	3	sham	A	Category	Second	1.25
14	3	sham	A	Category	Second	0.625
14	3	sham	A	Category	Second	1.438
14	3	sham	A	Category	Second	4.038
14	3	sham	A	AS_Fixed		3.75
14	3	sham	A	AS_Fixed		6.025
14	3	sham	A	AS_Fixed		5.125
14	3	sham	A	AS_Fixed		1.875
14	3	sham	A	AS_Fixed		1.313
14	3	sham	A	AS_Fixed		3.125
14	3	sham	A	AS_Fixed		0.9628
14	3	sham	A	AS_Fixed		2.875
14	3	sham	A	AS_Fixed		0.9628
14	3	sham	A	AS_Fixed		5
14	3	sham	A	AS_Fixed		6.025
14	3	sham	A	AS_Fixed		6.025
14	3	sham	A	AS_Fixed		1.25
14	3	sham	A	AS_Fixed		1.625
14	3	sham	A	AS_Fixed		0.9628
14	3	sham	A	AS_Fixed		1
14	3	sham	A	AS_Fixed		0.9628
14	3	sham	A	AS_Fixed		6.025
14	3	sham	A	DI_Fixed		3.438
14	3	sham	A	DI_Fixed		4.563
14	3	sham	A	DI_Fixed		3.438
14	3	sham	A	DI_Fixed		3.438
14	3	sham	A	DI_Fixed		3.438
14	3	sham	A	DI_Fixed		4.75
14	3	sham	A	DI_Fixed		4
14	3	sham	A	DI_Fixed		4.813
14	3	sham	A	DI_Fixed		7.813
14	3	sham	A	DI_Fixed		7.813
14	3	sham	A	DI_Fixed		5
14	3	sham	A	DI_Fixed		7.813
14	3	sham	A	DI_Fixed		4.313
14	3	sham	A	DI_Fixed		4.938
14	3	sham	A	DI_Fixed		7.813
14	3	sham	A	DI_Fixed		4.313
14	3	sham	A	AS_Alter		4.75
14	3	sham	A	DI_Alter		3.413
14	3	sham	A	AS_Alter		1.875
14	3	sham	A	DI_Alter		4.563
14	3	sham	A	AS_Alter		4.875
14	3	sham	A	DI_Alter		3.413
14	3	sham	A	AS_Alter		1.25
14	3	sham	A	DI_Alter		8.813
14	3	sham	A	AS_Alter		1.625
14	3	sham	A	DI_Alter		3.413
14	3	sham	A	AS_Alter		1.5
14	3	sham	A	DI_Alter		3.875
14	3	sham	A	AS_Alter		4.875
14	3	sham	A	DI_Alter		4.688
14	3	sham	A	AS_Alter		4.875
14	3	sham	A	DI_Alter		8.063
14	3	sham	A	AS_Alter		4.875
14	3	sham	A	DI_Alter		3.438
14	3	sham	A	AS_Alter		3.625
14	3	sham	A	DI_Alter		8.813
14	3	sham	A	AS_Alter		1.25
14	3	sham	A	DI_Alter		4.063
14	3	sham	A	AS_Alter		1.25
14	3	sham	A	DI_Alter		8.813
14	3	sham	A	AS_Alter		1.5
14	3	sham	A	DI_Alter		6.625
14	3	sham	A	AS_Alter		3
14	3	sham	A	DI_Alter		8.813
14	3	sham	A	AS_Alter		1.25
14	3	sham	A	DI_Alter		4.938
14	3	sham	A	AS_Alter		4.875
15	1	anti_phase	B	Category	First	2.813
15	1	anti_phase	B	Category	First	0.625
15	1	anti_phase	B	Category	First	0.625
15	1	anti_phase	B	Category	First	2.125
15	1	anti_phase	B	Category	First	3.625
15	1	anti_phase	B	Category	First	0.625
15	1	anti_phase	B	Category	First	0.625
15	1	anti_phase	B	Category	First	1.25
15	1	anti_phase	B	Category	First	4.063
15	1	anti_phase	B	Category	First	4.063
15	1	anti_phase	B	Category	First	4.063
15	1	anti_phase	B	Category	First	0.625
15	1	anti_phase	B	Category	First	1
15	1	anti_phase	B	Category	Second	0.625
15	1	anti_phase	B	Category	Second	0.688
15	1	anti_phase	B	Category	Second	4.063
15	1	anti_phase	B	Category	Second	2.75
15	1	anti_phase	B	Category	Second	4.063
15	1	anti_phase	B	Category	Second	2.375
15	1	anti_phase	B	Category	Second	3.438
15	1	anti_phase	B	Category	Second	1.25
15	1	anti_phase	B	Category	Second	1.438
15	1	anti_phase	B	Category	Second	3.813
15	1	anti_phase	B	Category	Second	4.063
15	1	anti_phase	B	Category	Second	2.25
15	1	anti_phase	B	Category	Second	4.063
15	1	anti_phase	B	AS_Fixed		2.5
15	1	anti_phase	B	AS_Fixed		1.0002
15	1	anti_phase	B	AS_Fixed		1.188
15	1	anti_phase	B	AS_Fixed		3.8128
15	1	anti_phase	B	AS_Fixed		1.125
15	1	anti_phase	B	AS_Fixed		3.8128
15	1	anti_phase	B	AS_Fixed		3.8128
15	1	anti_phase	B	AS_Fixed		1.0002
15	1	anti_phase	B	AS_Fixed		3.8128
15	1	anti_phase	B	AS_Fixed		2.875
15	1	anti_phase	B	AS_Fixed		2.188
15	1	anti_phase	B	AS_Fixed		1.688
15	1	anti_phase	B	AS_Fixed		1.313
15	1	anti_phase	B	AS_Fixed		1.125
15	1	anti_phase	B	AS_Fixed		1.0002
15	1	anti_phase	B	AS_Fixed		1.125
15	1	anti_phase	B	AS_Fixed		3.438
15	1	anti_phase	B	AS_Fixed		1.813
15	1	anti_phase	B	AS_Fixed		1.0002
15	1	anti_phase	B	DI_Fixed		4.063
15	1	anti_phase	B	DI_Fixed		3.875
15	1	anti_phase	B	DI_Fixed		6.813
15	1	anti_phase	B	DI_Fixed		6.25
15	1	anti_phase	B	DI_Fixed		6.813
15	1	anti_phase	B	DI_Fixed		4.625
15	1	anti_phase	B	DI_Fixed		5
15	1	anti_phase	B	DI_Fixed		3.875
15	1	anti_phase	B	DI_Fixed		5.625
15	1	anti_phase	B	DI_Fixed		5.25
15	1	anti_phase	B	DI_Fixed		5.25
15	1	anti_phase	B	DI_Fixed		6.813
15	1	anti_phase	B	DI_Fixed		3.875
15	1	anti_phase	B	DI_Fixed		6.813
15	1	anti_phase	B	DI_Fixed		3.875
15	1	anti_phase	B	DI_Fixed		5.25
15	1	anti_phase	B	AS_Alter		3.5
15	1	anti_phase	B	DI_Alter		7.288
15	1	anti_phase	B	AS_Alter		3.5
15	1	anti_phase	B	DI_Alter		7.063
15	1	anti_phase	B	AS_Alter		3.5
15	1	anti_phase	B	DI_Alter		4.313
15	1	anti_phase	B	AS_Alter		2
15	1	anti_phase	B	DI_Alter		7.288
15	1	anti_phase	B	AS_Alter		2.563
15	1	anti_phase	B	DI_Alter		4.875
15	1	anti_phase	B	AS_Alter		3.5
15	1	anti_phase	B	DI_Alter		5.5
15	1	anti_phase	B	AS_Alter		3.25
15	1	anti_phase	B	DI_Alter		3.6504
15	1	anti_phase	B	AS_Alter		3.375
15	1	anti_phase	B	DI_Alter		5.938
15	1	anti_phase	B	AS_Alter		1.188
15	1	anti_phase	B	DI_Alter		5.75
15	1	anti_phase	B	AS_Alter		1.188
15	1	anti_phase	B	DI_Alter		3.6504
15	1	anti_phase	B	AS_Alter		1.188
15	1	anti_phase	B	DI_Alter		3.688
15	1	anti_phase	B	AS_Alter		1.5
15	1	anti_phase	B	DI_Alter		7.288
15	1	anti_phase	B	AS_Alter		2.125
15	1	anti_phase	B	DI_Alter		3.938
15	1	anti_phase	B	AS_Alter		1.188
15	1	anti_phase	B	DI_Alter		4.5
15	1	anti_phase	B	AS_Alter		1.188
15	1	anti_phase	B	DI_Alter		3.6504
15	1	anti_phase	B	AS_Alter		1.938
15	2	sham	C	Category	First	2.063
15	2	sham	C	Category	First	0.5
15	2	sham	C	Category	First	1.125
15	2	sham	C	Category	First	3.75
15	2	sham	C	Category	First	0.5
15	2	sham	C	Category	First	0.5
15	2	sham	C	Category	First	1.375
15	2	sham	C	Category	First	1.813
15	2	sham	C	Category	First	0.5
15	2	sham	C	Category	First	2.563
15	2	sham	C	Category	First	1.5
15	2	sham	C	Category	First	0.5
15	2	sham	C	Category	First	1
15	2	sham	C	Category	First	4.0128
15	2	sham	C	Category	Second	4.0128
15	2	sham	C	Category	Second	0.563
15	2	sham	C	Category	Second	0.5
15	2	sham	C	Category	Second	2.563
15	2	sham	C	Category	Second	4.0128
15	2	sham	C	Category	Second	0.5
15	2	sham	C	Category	Second	0.75
15	2	sham	C	Category	Second	4.0128
15	2	sham	C	Category	Second	2.188
15	2	sham	C	Category	Second	0.625
15	2	sham	C	Category	Second	3
15	2	sham	C	Category	Second	3.563
15	2	sham	C	Category	Second	4.0128
15	2	sham	C	Category	Second	4.0128
15	2	sham	C	AS_Fixed		2.375
15	2	sham	C	AS_Fixed		4.438
15	2	sham	C	AS_Fixed		2.75
15	2	sham	C	AS_Fixed		1.188
15	2	sham	C	AS_Fixed		5.55
15	2	sham	C	AS_Fixed		5.55
15	2	sham	C	AS_Fixed		1.188
15	2	sham	C	AS_Fixed		2.875
15	2	sham	C	AS_Fixed		2.875
15	2	sham	C	AS_Fixed		2.063
15	2	sham	C	AS_Fixed		1.438
15	2	sham	C	AS_Fixed		1.188
15	2	sham	C	AS_Fixed		5.5
15	2	sham	C	AS_Fixed		5.55
15	2	sham	C	AS_Fixed		1.438
15	2	sham	C	AS_Fixed		1.188
15	2	sham	C	AS_Fixed		5.55
15	2	sham	C	AS_Fixed		4.813
15	2	sham	C	AS_Fixed		1.688
15	2	sham	C	DI_Fixed		2.313
15	2	sham	C	DI_Fixed		5.75
15	2	sham	C	DI_Fixed		2.313
15	2	sham	C	DI_Fixed		5.75
15	2	sham	C	DI_Fixed		2.313
15	2	sham	C	DI_Fixed		5.75
15	2	sham	C	DI_Fixed		2.875
15	2	sham	C	DI_Fixed		2.313
15	2	sham	C	DI_Fixed		3.313
15	2	sham	C	DI_Fixed		2.875
15	2	sham	C	DI_Fixed		4.625
15	2	sham	C	DI_Fixed		5.563
15	2	sham	C	DI_Fixed		4.063
15	2	sham	C	DI_Fixed		4.313
15	2	sham	C	DI_Fixed		5.375
15	2	sham	C	DI_Fixed		2.313
15	2	sham	C	DI_Fixed		5.5
15	2	sham	C	DI_Fixed		4.688
15	2	sham	C	DI_Fixed		4.813
15	2	sham	C	DI_Fixed		5.75
15	2	sham	C	DI_Fixed		5.75
15	2	sham	C	AS_Alter		1.688
15	2	sham	C	DI_Alter		3.113
15	2	sham	C	AS_Alter		3.125
15	2	sham	C	DI_Alter		5.875
15	2	sham	C	AS_Alter		1.438
15	2	sham	C	DI_Alter		6.563
15	2	sham	C	AS_Alter		3.35
15	2	sham	C	DI_Alter		3.938
15	2	sham	C	AS_Alter		1.625
15	2	sham	C	DI_Alter		3.113
15	2	sham	C	AS_Alter		2.25
15	2	sham	C	DI_Alter		4.25
15	2	sham	C	AS_Alter		1.225
15	2	sham	C	DI_Alter		6.663
15	2	sham	C	AS_Alter		1.225
15	2	sham	C	DI_Alter		4.813
15	2	sham	C	AS_Alter		1.375
15	2	sham	C	DI_Alter		3.313
15	2	sham	C	AS_Alter		1.938
15	2	sham	C	DI_Alter		3.113
15	2	sham	C	AS_Alter		3.35
15	2	sham	C	DI_Alter		6.663
15	2	sham	C	AS_Alter		1.225
15	2	sham	C	DI_Alter		3.625
15	2	sham	C	AS_Alter		3.35
15	2	sham	C	DI_Alter		3.113
15	2	sham	C	AS_Alter		1.225
15	2	sham	C	DI_Alter		4.438
15	2	sham	C	AS_Alter		1.438
15	2	sham	C	DI_Alter		6.663
15	2	sham	C	AS_Alter		2
15	2	sham	C	DI_Alter		6.663
15	2	sham	C	AS_Alter		3.35
15	2	sham	C	DI_Alter		3.813
15	2	sham	C	AS_Alter		2.5
15	3	in_phase	A	Category	First	1.563
15	3	in_phase	A	Category	First	0.625
15	3	in_phase	A	Category	First	0.625
15	3	in_phase	A	Category	First	0.625
15	3	in_phase	A	Category	First	0.625
15	3	in_phase	A	Category	First	1.938
15	3	in_phase	A	Category	First	1.25
15	3	in_phase	A	Category	First	0.625
15	3	in_phase	A	Category	First	0.688
15	3	in_phase	A	Category	First	1.125
15	3	in_phase	A	Category	First	1.938
15	3	in_phase	A	Category	First	1.875
15	3	in_phase	A	Category	First	0.75
15	3	in_phase	A	Category	First	0.625
15	3	in_phase	A	Category	First	1.063
15	3	in_phase	A	Category	First	0.625
15	3	in_phase	A	Category	First	1.938
15	3	in_phase	A	Category	First	0.688
15	3	in_phase	A	Category	First	0.938
15	3	in_phase	A	Category	First	1.25
15	3	in_phase	A	Category	First	0.625
15	3	in_phase	A	Category	First	1.938
15	3	in_phase	A	Category	Second	0.813
15	3	in_phase	A	Category	Second	1.938
15	3	in_phase	A	Category	Second	1.25
15	3	in_phase	A	Category	Second	0.813
15	3	in_phase	A	Category	Second	1.063
15	3	in_phase	A	Category	Second	0.625
15	3	in_phase	A	Category	Second	1.063
15	3	in_phase	A	Category	Second	1.938
15	3	in_phase	A	Category	Second	0.938
15	3	in_phase	A	Category	Second	1.938
15	3	in_phase	A	Category	Second	0.75
15	3	in_phase	A	Category	Second	1.563
15	3	in_phase	A	Category	Second	0.813
15	3	in_phase	A	Category	Second	0.625
15	3	in_phase	A	Category	Second	1
15	3	in_phase	A	Category	Second	1.938
15	3	in_phase	A	Category	Second	0.938
15	3	in_phase	A	Category	Second	0.75
15	3	in_phase	A	Category	Second	0.625
15	3	in_phase	A	Category	Second	0.625
15	3	in_phase	A	Category	Second	1.938
15	3	in_phase	A	Category	Second	1.938
15	3	in_phase	A	AS_Fixed		3.3504
15	3	in_phase	A	AS_Fixed		1.688
15	3	in_phase	A	AS_Fixed		0.688
15	3	in_phase	A	AS_Fixed		0.813
15	3	in_phase	A	AS_Fixed		1.063
15	3	in_phase	A	AS_Fixed		0.688
15	3	in_phase	A	AS_Fixed		3.3504
15	3	in_phase	A	AS_Fixed		0.688
15	3	in_phase	A	AS_Fixed		2.625
15	3	in_phase	A	AS_Fixed		3.3504
15	3	in_phase	A	AS_Fixed		2.688
15	3	in_phase	A	AS_Fixed		3
15	3	in_phase	A	AS_Fixed		0.688
15	3	in_phase	A	AS_Fixed		3
15	3	in_phase	A	AS_Fixed		3.3504
15	3	in_phase	A	AS_Fixed		0.688
15	3	in_phase	A	AS_Fixed		0.688
15	3	in_phase	A	AS_Fixed		2.625
15	3	in_phase	A	AS_Fixed		3.3504
15	3	in_phase	A	AS_Fixed		2.063
15	3	in_phase	A	AS_Fixed		1.25
15	3	in_phase	A	AS_Fixed		1.063
15	3	in_phase	A	DI_Fixed		3.5
15	3	in_phase	A	DI_Fixed		3.5
15	3	in_phase	A	DI_Fixed		4.75
15	3	in_phase	A	DI_Fixed		6.6
15	3	in_phase	A	DI_Fixed		5
15	3	in_phase	A	DI_Fixed		4
15	3	in_phase	A	DI_Fixed		4.188
15	3	in_phase	A	DI_Fixed		4.688
15	3	in_phase	A	DI_Fixed		4.563
15	3	in_phase	A	DI_Fixed		4.438
15	3	in_phase	A	DI_Fixed		6.6
15	3	in_phase	A	DI_Fixed		3.5
15	3	in_phase	A	DI_Fixed		3.938
15	3	in_phase	A	DI_Fixed		6.6
15	3	in_phase	A	DI_Fixed		3.5
15	3	in_phase	A	DI_Fixed		6.375
15	3	in_phase	A	DI_Fixed		3.5
15	3	in_phase	A	DI_Fixed		6.6
15	3	in_phase	A	AS_Alter		2.713
15	3	in_phase	A	DI_Alter		4.375
15	3	in_phase	A	AS_Alter		1.563
15	3	in_phase	A	DI_Alter		3.863
15	3	in_phase	A	AS_Alter		1.813
15	3	in_phase	A	DI_Alter		7.7376
15	3	in_phase	A	AS_Alter		2.563
15	3	in_phase	A	DI_Alter		4.438
15	3	in_phase	A	AS_Alter		2
15	3	in_phase	A	DI_Alter		7.7376
15	3	in_phase	A	AS_Alter		2.713
15	3	in_phase	A	DI_Alter		5.5
15	3	in_phase	A	AS_Alter		1.1502
15	3	in_phase	A	DI_Alter		7.7376
15	3	in_phase	A	AS_Alter		1.1502
15	3	in_phase	A	DI_Alter		6.688
15	3	in_phase	A	AS_Alter		2.5
15	3	in_phase	A	DI_Alter		4.063
15	3	in_phase	A	AS_Alter		1.25
15	3	in_phase	A	DI_Alter		6.125
15	3	in_phase	A	AS_Alter		2.313
15	3	in_phase	A	DI_Alter		3.863
15	3	in_phase	A	AS_Alter		2.713
15	3	in_phase	A	DI_Alter		3.863
15	3	in_phase	A	AS_Alter		1.188
15	3	in_phase	A	DI_Alter		3.863
15	3	in_phase	A	AS_Alter		1.1502
15	3	in_phase	A	DI_Alter		4.688
15	3	in_phase	A	AS_Alter		1.1502
15	3	in_phase	A	DI_Alter		7.7376
15	3	in_phase	A	AS_Alter		1.625
15	3	in_phase	A	DI_Alter		4.188
15	3	in_phase	A	AS_Alter		1.75
15	3	in_phase	A	DI_Alter		6
15	3	in_phase	A	AS_Alter		2.713
16	1	sham	B	Category	First	4.0002
16	1	sham	B	Category	First	1.313
16	1	sham	B	Category	First	1.25
16	1	sham	B	Category	First	1.125
16	1	sham	B	Category	First	0.825
16	1	sham	B	Category	First	4.0002
16	1	sham	B	Category	First	0.825
16	1	sham	B	Category	Second	0.825
16	1	sham	B	Category	Second	4.0002
16	1	sham	B	Category	Second	3.063
16	1	sham	B	Category	Second	3.813
16	1	sham	B	Category	Second	1.25
16	1	sham	B	Category	Second	3.625
16	1	sham	B	AS_Fixed		2
16	1	sham	B	AS_Fixed		4.2502
16	1	sham	B	AS_Fixed		0.813
16	1	sham	B	AS_Fixed		0.5
16	1	sham	B	AS_Fixed		0.875
16	1	sham	B	AS_Fixed		0.563
16	1	sham	B	AS_Fixed		2.5
16	1	sham	B	AS_Fixed		0.5
16	1	sham	B	AS_Fixed		4.2502
16	1	sham	B	AS_Fixed		3.875
16	1	sham	B	AS_Fixed		0.813
16	1	sham	B	AS_Fixed		0.5
16	1	sham	B	AS_Fixed		4.2502
16	1	sham	B	AS_Fixed		0.5
16	1	sham	B	DI_Fixed		2
16	1	sham	B	DI_Fixed		3.2754
16	1	sham	B	DI_Fixed		1.475
16	1	sham	B	DI_Fixed		1.688
16	1	sham	B	DI_Fixed		2.5
16	1	sham	B	DI_Fixed		2.438
16	1	sham	B	DI_Fixed		3.2754
16	1	sham	B	DI_Fixed		1.688
16	1	sham	B	DI_Fixed		1.475
16	1	sham	B	DI_Fixed		1.475
16	1	sham	B	DI_Fixed		1.625
16	1	sham	B	DI_Fixed		3.188
16	1	sham	B	DI_Fixed		1.5
16	1	sham	B	DI_Fixed		2.188
16	1	sham	B	DI_Fixed		3.2754
16	1	sham	B	DI_Fixed		2.125
16	1	sham	B	DI_Fixed		2.938
16	1	sham	B	DI_Fixed		2.5
16	1	sham	B	DI_Fixed		1.75
16	1	sham	B	DI_Fixed		2.875
16	1	sham	B	DI_Fixed		2.313
16	1	sham	B	DI_Fixed		3.2754
16	1	sham	B	DI_Fixed		1.475
16	1	sham	B	DI_Fixed		1.475
16	1	sham	B	DI_Fixed		1.625
16	1	sham	B	DI_Fixed		3.2754
16	1	sham	B	DI_Fixed		3.2754
16	1	sham	B	DI_Fixed		1.475
16	1	sham	B	DI_Fixed		2.5
16	1	sham	B	DI_Fixed		1.563
16	1	sham	B	AS_Alter		1.625
16	1	sham	B	DI_Alter		2.875
16	1	sham	B	AS_Alter		1
16	1	sham	B	DI_Alter		2.688
16	1	sham	B	AS_Alter		2.3878
16	1	sham	B	DI_Alter		6.213
16	1	sham	B	AS_Alter		2.3878
16	1	sham	B	DI_Alter		4.813
16	1	sham	B	AS_Alter		2.125
16	1	sham	B	DI_Alter		3.438
16	1	sham	B	AS_Alter		1.938
16	1	sham	B	DI_Alter		4.75
16	1	sham	B	AS_Alter		1.563
16	1	sham	B	DI_Alter		2.6502
16	1	sham	B	AS_Alter		0.8502
16	1	sham	B	DI_Alter		3.563
16	1	sham	B	AS_Alter		0.875
16	1	sham	B	DI_Alter		2.6502
16	1	sham	B	AS_Alter		1.438
16	1	sham	B	DI_Alter		5.438
16	1	sham	B	AS_Alter		0.8502
16	1	sham	B	DI_Alter		6.213
16	1	sham	B	AS_Alter		2.3878
16	1	sham	B	DI_Alter		3.438
16	1	sham	B	AS_Alter		2.3878
16	1	sham	B	DI_Alter		6.213
16	1	sham	B	AS_Alter		0.8502
16	1	sham	B	DI_Alter		2.6502
16	1	sham	B	AS_Alter		0.875
16	1	sham	B	DI_Alter		5.688
16	1	sham	B	AS_Alter		0.8502
16	1	sham	B	DI_Alter		6.063
16	1	sham	B	AS_Alter		1.688
16	1	sham	B	DI_Alter		2.6502
16	1	sham	B	AS_Alter		2.313
16	1	sham	B	DI_Alter		6.213
16	1	sham	B	AS_Alter		1.063
16	2	in_phase	C	Category	First	2.563
16	2	in_phase	C	Category	First	0.5
16	2	in_phase	C	Category	First	0.5
16	2	in_phase	C	Category	First	0.688
16	2	in_phase	C	Category	First	2.188
16	2	in_phase	C	Category	First	0.875
16	2	in_phase	C	Category	First	1.688
16	2	in_phase	C	Category	First	0.5
16	2	in_phase	C	Category	First	1.875
16	2	in_phase	C	Category	First	1.5
16	2	in_phase	C	Category	First	0.5
16	2	in_phase	C	Category	Second	2.5
16	2	in_phase	C	Category	Second	0.813
16	2	in_phase	C	Category	Second	1.5
16	2	in_phase	C	Category	Second	0.938
16	2	in_phase	C	Category	Second	0.5
16	2	in_phase	C	Category	Second	2.563
16	2	in_phase	C	Category	Second	2.563
16	2	in_phase	C	Category	Second	2.563
16	2	in_phase	C	Category	Second	2.563
16	2	in_phase	C	Category	Second	2.563
16	2	in_phase	C	AS_Fixed		3.188
16	2	in_phase	C	AS_Fixed		1.5
16	2	in_phase	C	AS_Fixed		4.563
16	2	in_phase	C	AS_Fixed		3.75
16	2	in_phase	C	AS_Fixed		1.938
16	2	in_phase	C	AS_Fixed		3.688
16	2	in_phase	C	AS_Fixed		4.563
16	2	in_phase	C	AS_Fixed		4.563
16	2	in_phase	C	AS_Fixed		2.188
16	2	in_phase	C	AS_Fixed		0.438
16	2	in_phase	C	AS_Fixed		0.438
16	2	in_phase	C	AS_Fixed		3.25
16	2	in_phase	C	AS_Fixed		0.5
16	2	in_phase	C	AS_Fixed		0.438
16	2	in_phase	C	AS_Fixed		4.563
16	2	in_phase	C	AS_Fixed		0.438
16	2	in_phase	C	DI_Fixed		3.125
16	2	in_phase	C	DI_Fixed		2.938
16	2	in_phase	C	DI_Fixed		1.2126
16	2	in_phase	C	DI_Fixed		1.2126
16	2	in_phase	C	DI_Fixed		2.438
16	2	in_phase	C	DI_Fixed		1.2126
16	2	in_phase	C	DI_Fixed		1.2126
16	2	in_phase	C	DI_Fixed		3.4504
16	2	in_phase	C	DI_Fixed		3.4504
16	2	in_phase	C	DI_Fixed		3.4504
16	2	in_phase	C	DI_Fixed		1.2126
16	2	in_phase	C	DI_Fixed		1.625
16	2	in_phase	C	DI_Fixed		1.2126
16	2	in_phase	C	DI_Fixed		1.688
16	2	in_phase	C	DI_Fixed		3.4504
16	2	in_phase	C	DI_Fixed		2.813
16	2	in_phase	C	DI_Fixed		3.4504
16	2	in_phase	C	DI_Fixed		3.438
16	2	in_phase	C	DI_Fixed		2.125
16	2	in_phase	C	DI_Fixed		3.4504
16	2	in_phase	C	DI_Fixed		1.5
16	2	in_phase	C	DI_Fixed		1.75
16	2	in_phase	C	DI_Fixed		2.125
16	2	in_phase	C	DI_Fixed		2.5
16	2	in_phase	C	DI_Fixed		2.563
16	2	in_phase	C	DI_Fixed		3.188
16	2	in_phase	C	DI_Fixed		2.875
16	2	in_phase	C	DI_Fixed		1.25
16	2	in_phase	C	DI_Fixed		1.438
16	2	in_phase	C	DI_Fixed		3.125
16	2	in_phase	C	AS_Alter		1.625
16	2	in_phase	C	DI_Alter		5.4504
16	2	in_phase	C	AS_Alter		2.4752
16	2	in_phase	C	DI_Alter		3.125
16	2	in_phase	C	AS_Alter		0.563
16	2	in_phase	C	DI_Alter		2.8126
16	2	in_phase	C	AS_Alter		0.5252
16	2	in_phase	C	DI_Alter		2.8126
16	2	in_phase	C	AS_Alter		0.5252
16	2	in_phase	C	AS_Alter		0.5252
16	2	in_phase	C	DI_Alter		4.5
16	2	in_phase	C	AS_Alter		2.438
16	2	in_phase	C	DI_Alter		5.4504
16	2	in_phase	C	AS_Alter		0.5252
16	2	in_phase	C	DI_Alter		5.4504
16	2	in_phase	C	AS_Alter		1
16	2	in_phase	C	DI_Alter		3.438
16	2	in_phase	C	AS_Alter		1.563
16	2	in_phase	C	DI_Alter		4.25
16	2	in_phase	C	AS_Alter		1.563
16	2	in_phase	C	DI_Alter		3.563
16	2	in_phase	C	AS_Alter		1.188
16	2	in_phase	C	DI_Alter		3.063
16	2	in_phase	C	AS_Alter		0.875
16	2	in_phase	C	DI_Alter		2.8126
16	2	in_phase	C	AS_Alter		1.563
16	2	in_phase	C	DI_Alter		3.125
16	2	in_phase	C	AS_Alter		2.4752
16	2	in_phase	C	DI_Alter		2.8126
16	2	in_phase	C	AS_Alter		2.4752
16	2	in_phase	C	DI_Alter		4.25
16	2	in_phase	C	AS_Alter		2.4752
16	2	in_phase	C	DI_Alter		3.313
16	2	in_phase	C	AS_Alter		2.25
16	2	in_phase	C	DI_Alter		5.4504
16	3	anti_phase	A	Category	First	2.375
16	3	anti_phase	A	Category	First	0.438
16	3	anti_phase	A	Category	First	0.438
16	3	anti_phase	A	Category	First	0.438
16	3	anti_phase	A	Category	First	2.438
16	3	anti_phase	A	Category	First	0.438
16	3	anti_phase	A	Category	First	0.813
16	3	anti_phase	A	Category	First	0.438
16	3	anti_phase	A	Category	First	2.188
16	3	anti_phase	A	Category	First	0.438
16	3	anti_phase	A	Category	First	1.688
16	3	anti_phase	A	Category	First	1.688
16	3	anti_phase	A	Category	First	2.125
16	3	anti_phase	A	Category	First	3.338
16	3	anti_phase	A	Category	First	0.75
16	3	anti_phase	A	Category	First	0.438
16	3	anti_phase	A	Category	Second	0.438
16	3	anti_phase	A	Category	Second	1.063
16	3	anti_phase	A	Category	Second	0.938
16	3	anti_phase	A	Category	Second	3.338
16	3	anti_phase	A	Category	Second	3.338
16	3	anti_phase	A	Category	Second	3.338
16	3	anti_phase	A	Category	Second	1.875
16	3	anti_phase	A	Category	Second	3.338
16	3	anti_phase	A	Category	Second	3.338
16	3	anti_phase	A	Category	Second	1.75
16	3	anti_phase	A	Category	Second	3.338
16	3	anti_phase	A	Category	Second	2.938
16	3	anti_phase	A	Category	Second	0.438
16	3	anti_phase	A	Category	Second	2.75
16	3	anti_phase	A	Category	Second	1.938
16	3	anti_phase	A	Category	Second	2.5
16	3	anti_phase	A	AS_Fixed		2.625
16	3	anti_phase	A	AS_Fixed		0.4252
16	3	anti_phase	A	AS_Fixed		1.375
16	3	anti_phase	A	AS_Fixed		0.4252
16	3	anti_phase	A	AS_Fixed		1.625
16	3	anti_phase	A	AS_Fixed		2.875
16	3	anti_phase	A	AS_Fixed		0.4252
16	3	anti_phase	A	AS_Fixed		1.625
16	3	anti_phase	A	AS_Fixed		0.75
16	3	anti_phase	A	AS_Fixed		1.375
16	3	anti_phase	A	AS_Fixed		4.3002
16	3	anti_phase	A	AS_Fixed		4.3002
16	3	anti_phase	A	AS_Fixed		0.875
16	3	anti_phase	A	AS_Fixed		3.375
16	3	anti_phase	A	AS_Fixed		4.3002
16	3	anti_phase	A	AS_Fixed		4.3002
16	3	anti_phase	A	AS_Fixed		0.5
16	3	anti_phase	A	AS_Fixed		0.4252
16	3	anti_phase	A	AS_Fixed		4.125
16	3	anti_phase	A	DI_Fixed		2.938
16	3	anti_phase	A	DI_Fixed		3.65
16	3	anti_phase	A	DI_Fixed		2
16	3	anti_phase	A	DI_Fixed		3.65
16	3	anti_phase	A	DI_Fixed		1.375
16	3	anti_phase	A	DI_Fixed		2.75
16	3	anti_phase	A	DI_Fixed		1.375
16	3	anti_phase	A	DI_Fixed		3.65
16	3	anti_phase	A	DI_Fixed		1.813
16	3	anti_phase	A	DI_Fixed		1.625
16	3	anti_phase	A	DI_Fixed		2.875
16	3	anti_phase	A	DI_Fixed		1.375
16	3	anti_phase	A	DI_Fixed		3.65
16	3	anti_phase	A	DI_Fixed		3.65
16	3	anti_phase	A	DI_Fixed		1.375
16	3	anti_phase	A	DI_Fixed		2.125
16	3	anti_phase	A	DI_Fixed		2.688
16	3	anti_phase	A	DI_Fixed		1.75
16	3	anti_phase	A	DI_Fixed		1.375
16	3	anti_phase	A	DI_Fixed		2.313
16	3	anti_phase	A	DI_Fixed		1.375
16	3	anti_phase	A	DI_Fixed		3.65
16	3	anti_phase	A	DI_Fixed		2.188
16	3	anti_phase	A	DI_Fixed		1.375
16	3	anti_phase	A	DI_Fixed		3.25
16	3	anti_phase	A	DI_Fixed		2.313
16	3	anti_phase	A	DI_Fixed		2.625
16	3	anti_phase	A	AS_Alter		1.688
16	3	anti_phase	A	DI_Alter		1.8502
16	3	anti_phase	A	AS_Alter		1.688
16	3	anti_phase	A	DI_Alter		1.8502
16	3	anti_phase	A	AS_Alter		1
16	3	anti_phase	A	DI_Alter		3.75
16	3	anti_phase	A	AS_Alter		0.688
16	3	anti_phase	A	DI_Alter		4.275
16	3	anti_phase	A	AS_Alter		1.188
16	3	anti_phase	A	DI_Alter		3.625
16	3	anti_phase	A	AS_Alter		0.688
16	3	anti_phase	A	DI_Alter		4.063
16	3	anti_phase	A	AS_Alter		1.438
16	3	anti_phase	A	DI_Alter		4.125
16	3	anti_phase	A	AS_Alter		1.25
16	3	anti_phase	A	DI_Alter		1.8502
16	3	anti_phase	A	AS_Alter		1.25
16	3	anti_phase	A	DI_Alter		4.275
16	3	anti_phase	A	AS_Alter		1.688
16	3	anti_phase	A	DI_Alter		1.8502
16	3	anti_phase	A	AS_Alter		1.688
16	3	anti_phase	A	AS_Alter		0.813
16	3	anti_phase	A	DI_Alter		3.063
16	3	anti_phase	A	AS_Alter		1
16	3	anti_phase	A	DI_Alter		4.275
16	3	anti_phase	A	AS_Alter		0.688
16	3	anti_phase	A	DI_Alter		2.375
16	3	anti_phase	A	AS_Alter		0.688
16	3	anti_phase	A	DI_Alter		2.438
16	3	anti_phase	A	AS_Alter		0.938
16	3	anti_phase	A	DI_Alter		4.275
16	3	anti_phase	A	AS_Alter		0.75
16	3	anti_phase	A	DI_Alter		1.875
16	3	anti_phase	A	AS_Alter		0.688
16	3	anti_phase	A	DI_Alter		2.5
16	3	anti_phase	A	AS_Alter		1.688
16	3	anti_phase	A	DI_Alter		2.125
16	3	anti_phase	A	AS_Alter		0.875
16	3	anti_phase	A	DI_Alter		3.188
16	3	anti_phase	A	AS_Alter		1.688
17	1	in_phase	C	Category	First	2.0002
17	1	in_phase	C	Category	First	0.688
17	1	in_phase	C	Category	First	0.438
17	1	in_phase	C	Category	First	0.75
17	1	in_phase	C	Category	First	0.438
17	1	in_phase	C	Category	First	0.438
17	1	in_phase	C	Category	First	1.125
17	1	in_phase	C	Category	First	1.313
17	1	in_phase	C	Category	First	2.0002
17	1	in_phase	C	Category	First	1.125
17	1	in_phase	C	Category	First	0.875
17	1	in_phase	C	Category	First	1.375
17	1	in_phase	C	Category	First	0.438
17	1	in_phase	C	Category	First	0.5
17	1	in_phase	C	Category	First	2.0002
17	1	in_phase	C	Category	First	1.313
17	1	in_phase	C	Category	First	1.438
17	1	in_phase	C	Category	Second	0.938
17	1	in_phase	C	Category	Second	1.125
17	1	in_phase	C	Category	Second	2.0002
17	1	in_phase	C	Category	Second	2.0002
17	1	in_phase	C	Category	Second	0.5
17	1	in_phase	C	Category	Second	0.438
17	1	in_phase	C	Category	Second	0.438
17	1	in_phase	C	Category	Second	2.0002
17	1	in_phase	C	Category	Second	0.5
17	1	in_phase	C	Category	Second	1.813
17	1	in_phase	C	Category	Second	0.438
17	1	in_phase	C	Category	Second	0.75
17	1	in_phase	C	Category	Second	2.0002
17	1	in_phase	C	Category	Second	0.438
17	1	in_phase	C	Category	Second	1.188
17	1	in_phase	C	Category	Second	1.375
17	1	in_phase	C	AS_Fixed		1.813
17	1	in_phase	C	AS_Fixed		1.563
17	1	in_phase	C	AS_Fixed		1.125
17	1	in_phase	C	AS_Fixed		1.375
17	1	in_phase	C	AS_Fixed		1.75
17	1	in_phase	C	AS_Fixed		1.0128
17	1	in_phase	C	AS_Fixed		2.5378
17	1	in_phase	C	AS_Fixed		1.313
17	1	in_phase	C	AS_Fixed		2.5378
17	1	in_phase	C	AS_Fixed		2.5378
17	1	in_phase	C	AS_Fixed		2.5378
17	1	in_phase	C	AS_Fixed		2.5
17	1	in_phase	C	AS_Fixed		1.875
17	1	in_phase	C	AS_Fixed		2.5378
17	1	in_phase	C	AS_Fixed		1.0128
17	1	in_phase	C	AS_Fixed		1.0128
17	1	in_phase	C	AS_Fixed		1.0128
17	1	in_phase	C	AS_Fixed		1.0128
17	1	in_phase	C	AS_Fixed		2
17	1	in_phase	C	AS_Fixed		2.438
17	1	in_phase	C	AS_Fixed		1.813
17	1	in_phase	C	AS_Fixed		1.813
17	1	in_phase	C	AS_Fixed		1.625
17	1	in_phase	C	AS_Fixed		1.688
17	1	in_phase	C	AS_Fixed		2.5378
17	1	in_phase	C	AS_Fixed		1.313
17	1	in_phase	C	AS_Fixed		2.125
17	1	in_phase	C	AS_Fixed		1.0128
17	1	in_phase	C	DI_Fixed		2.125
17	1	in_phase	C	DI_Fixed		1.313
17	1	in_phase	C	DI_Fixed		1.313
17	1	in_phase	C	DI_Fixed		1.313
17	1	in_phase	C	DI_Fixed		3.438
17	1	in_phase	C	DI_Fixed		1.813
17	1	in_phase	C	DI_Fixed		2.938
17	1	in_phase	C	DI_Fixed		3
17	1	in_phase	C	DI_Fixed		1.313
17	1	in_phase	C	DI_Fixed		2.313
17	1	in_phase	C	DI_Fixed		3.188
17	1	in_phase	C	DI_Fixed		3.813
17	1	in_phase	C	DI_Fixed		3.813
17	1	in_phase	C	DI_Fixed		3.813
17	1	in_phase	C	DI_Fixed		2.313
17	1	in_phase	C	DI_Fixed		3.813
17	1	in_phase	C	DI_Fixed		2.188
17	1	in_phase	C	DI_Fixed		3.375
17	1	in_phase	C	DI_Fixed		2.438
17	1	in_phase	C	DI_Fixed		3.625
17	1	in_phase	C	DI_Fixed		1.313
17	1	in_phase	C	DI_Fixed		3.813
17	1	in_phase	C	DI_Fixed		3.25
17	1	in_phase	C	DI_Fixed		3.125
17	1	in_phase	C	DI_Fixed		1.313
17	1	in_phase	C	DI_Fixed		3.813
17	1	in_phase	C	AS_Alter		1.75
17	1	in_phase	C	DI_Alter		3.188
17	1	in_phase	C	AS_Alter		1.125
17	1	in_phase	C	DI_Alter		2.688
17	1	in_phase	C	AS_Alter		1.125
17	1	in_phase	C	DI_Alter		1.75
17	1	in_phase	C	AS_Alter		1.125
17	1	in_phase	C	DI_Alter		4.863
17	1	in_phase	C	AS_Alter		1.125
17	1	in_phase	C	DI_Alter		1.7376
17	1	in_phase	C	AS_Alter		2.625
17	1	in_phase	C	DI_Alter		1.7376
17	1	in_phase	C	AS_Alter		2.813
17	1	in_phase	C	DI_Alter		1.7376
17	1	in_phase	C	AS_Alter		2.813
17	1	in_phase	C	DI_Alter		1.813
17	1	in_phase	C	AS_Alter		2.813
17	1	in_phase	C	DI_Alter		3.063
17	1	in_phase	C	AS_Alter		2.75
17	1	in_phase	C	DI_Alter		3.813
17	1	in_phase	C	AS_Alter		1.5
17	1	in_phase	C	DI_Alter		4.863
17	1	in_phase	C	AS_Alter		1.125
17	1	in_phase	C	DI_Alter		1.7376
17	1	in_phase	C	AS_Alter		2.688
17	1	in_phase	C	DI_Alter		1.813
17	1	in_phase	C	AS_Alter		2.313
17	1	in_phase	C	AS_Alter		1.813
17	1	in_phase	C	DI_Alter		2.375
17	1	in_phase	C	AS_Alter		1.625
17	1	in_phase	C	DI_Alter		4.863
17	1	in_phase	C	AS_Alter		1.875
17	1	in_phase	C	DI_Alter		4.188
17	1	in_phase	C	AS_Alter		2.125
17	1	in_phase	C	DI_Alter		3.063
17	1	in_phase	C	AS_Alter		1.688
17	1	in_phase	C	DI_Alter		3.313
17	1	in_phase	C	AS_Alter		2.813
17	1	in_phase	C	DI_Alter		3.563
17	1	in_phase	C	AS_Alter		2.813
17	1	in_phase	C	DI_Alter		4.863
17	2	anti_phase	A	Category	First	1.688
17	2	anti_phase	A	Category	First	0.4002
17	2	anti_phase	A	Category	First	0.4002
17	2	anti_phase	A	Category	First	0.4002
17	2	anti_phase	A	Category	First	0.625
17	2	anti_phase	A	Category	First	0.438
17	2	anti_phase	A	Category	First	0.4002
17	2	anti_phase	A	Category	First	1.188
17	2	anti_phase	A	Category	First	1.25
17	2	anti_phase	A	Category	First	0.938
17	2	anti_phase	A	Category	First	0.438
17	2	anti_phase	A	Category	First	2.063
17	2	anti_phase	A	Category	First	1.563
17	2	anti_phase	A	Category	First	0.875
17	2	anti_phase	A	Category	First	0.4002
17	2	anti_phase	A	Category	First	0.4002
17	2	anti_phase	A	Category	First	0.4002
17	2	anti_phase	A	Category	First	1.25
17	2	anti_phase	A	Category	First	0.438
17	2	anti_phase	A	Category	First	2.063
17	2	anti_phase	A	Category	First	0.813
17	2	anti_phase	A	Category	First	2.063
17	2	anti_phase	A	Category	First	0.5
17	2	anti_phase	A	Category	First	0.4002
17	2	anti_phase	A	Category	Second	0.563
17	2	anti_phase	A	Category	Second	0.75
17	2	anti_phase	A	Category	Second	2.063
17	2	anti_phase	A	Category	Second	1.063
17	2	anti_phase	A	Category	Second	0.938
17	2	anti_phase	A	Category	Second	0.438
17	2	anti_phase	A	Category	Second	1.563
17	2	anti_phase	A	Category	Second	2.063
17	2	anti_phase	A	Category	Second	1.563
17	2	anti_phase	A	Category	Second	1.188
17	2	anti_phase	A	Category	Second	2.063
17	2	anti_phase	A	Category	Second	2.063
17	2	anti_phase	A	Category	Second	2.063
17	2	anti_phase	A	Category	Second	2.063
17	2	anti_phase	A	Category	Second	0.5
17	2	anti_phase	A	Category	Second	0.813
17	2	anti_phase	A	Category	Second	1.75
17	2	anti_phase	A	Category	Second	0.563
17	2	anti_phase	A	Category	Second	0.4002
17	2	anti_phase	A	Category	Second	1.438
17	2	anti_phase	A	Category	Second	2.063
17	2	anti_phase	A	Category	Second	0.4002
17	2	anti_phase	A	Category	Second	0.938
17	2	anti_phase	A	Category	Second	2.063
17	2	anti_phase	A	AS_Fixed		1.25
17	2	anti_phase	A	AS_Fixed		1.688
17	2	anti_phase	A	AS_Fixed		0.688
17	2	anti_phase	A	AS_Fixed		1.75
17	2	anti_phase	A	AS_Fixed		1.125
17	2	anti_phase	A	AS_Fixed		1.188
17	2	anti_phase	A	AS_Fixed		0.613
17	2	anti_phase	A	AS_Fixed		0.613
17	2	anti_phase	A	AS_Fixed		0.75
17	2	anti_phase	A	AS_Fixed		1.75
17	2	anti_phase	A	AS_Fixed		2.575
17	2	anti_phase	A	AS_Fixed		2.575
17	2	anti_phase	A	AS_Fixed		2.575
17	2	anti_phase	A	AS_Fixed		1.063
17	2	anti_phase	A	AS_Fixed		0.938
17	2	anti_phase	A	AS_Fixed		1.688
17	2	anti_phase	A	AS_Fixed		1
17	2	anti_phase	A	AS_Fixed		1.25
17	2	anti_phase	A	AS_Fixed		2.575
17	2	anti_phase	A	AS_Fixed		2.575
17	2	anti_phase	A	AS_Fixed		0.613
17	2	anti_phase	A	AS_Fixed		0.938
17	2	anti_phase	A	AS_Fixed		0.613
17	2	anti_phase	A	AS_Fixed		0.613
17	2	anti_phase	A	AS_Fixed		2.5
17	2	anti_phase	A	AS_Fixed		1.125
17	2	anti_phase	A	AS_Fixed		0.613
17	2	anti_phase	A	AS_Fixed		2.575
17	2	anti_phase	A	DI_Fixed		1.938
17	2	anti_phase	A	DI_Fixed		0.875
17	2	anti_phase	A	DI_Fixed		1
17	2	anti_phase	A	DI_Fixed		1.938
17	2	anti_phase	A	DI_Fixed		0.813
17	2	anti_phase	A	DI_Fixed		1
17	2	anti_phase	A	DI_Fixed		0.75
17	2	anti_phase	A	DI_Fixed		2.188
17	2	anti_phase	A	DI_Fixed		1.125
17	2	anti_phase	A	DI_Fixed		1.25
17	2	anti_phase	A	DI_Fixed		0.75
17	2	anti_phase	A	DI_Fixed		1.25
17	2	anti_phase	A	DI_Fixed		2.188
17	2	anti_phase	A	DI_Fixed		1.063
17	2	anti_phase	A	DI_Fixed		0.75
17	2	anti_phase	A	DI_Fixed		0.75
17	2	anti_phase	A	DI_Fixed		0.75
17	2	anti_phase	A	DI_Fixed		1.375
17	2	anti_phase	A	DI_Fixed		0.75
17	2	anti_phase	A	DI_Fixed		1.125
17	2	anti_phase	A	DI_Fixed		2.188
17	2	anti_phase	A	DI_Fixed		1.875
17	2	anti_phase	A	DI_Fixed		1.75
17	2	anti_phase	A	DI_Fixed		0.75
17	2	anti_phase	A	DI_Fixed		2.188
17	2	anti_phase	A	DI_Fixed		2.188
17	2	anti_phase	A	DI_Fixed		2.188
17	2	anti_phase	A	DI_Fixed		1.063
17	2	anti_phase	A	DI_Fixed		0.938
17	2	anti_phase	A	DI_Fixed		0.75
17	2	anti_phase	A	DI_Fixed		2.188
17	2	anti_phase	A	DI_Fixed		1.125
17	2	anti_phase	A	DI_Fixed		2.188
17	2	anti_phase	A	DI_Fixed		0.75
17	2	anti_phase	A	DI_Fixed		0.938
17	2	anti_phase	A	AS_Alter		3.25
17	2	anti_phase	A	AS_Alter		1.5
17	2	anti_phase	A	AS_Alter		1.688
17	2	anti_phase	A	AS_Alter		2.063
17	2	anti_phase	A	DI_Alter		1.188
17	2	anti_phase	A	AS_Alter		3.25
17	2	anti_phase	A	DI_Alter		1.188
17	2	anti_phase	A	AS_Alter		3.25
17	2	anti_phase	A	AS_Alter		3.25
17	2	anti_phase	A	DI_Alter		1.188
17	2	anti_phase	A	AS_Alter		2.938
17	2	anti_phase	A	DI_Alter		2.5
17	2	anti_phase	A	AS_Alter		1.5
17	2	anti_phase	A	DI_Alter		1.188
17	2	anti_phase	A	AS_Alter		1.5
17	2	anti_phase	A	DI_Alter		1.688
17	2	anti_phase	A	AS_Alter		1.688
17	2	anti_phase	A	DI_Alter		2.5
17	2	anti_phase	A	AS_Alter		3
17	2	anti_phase	A	DI_Alter		2.5
17	2	anti_phase	A	AS_Alter		2.188
17	2	anti_phase	A	DI_Alter		1.188
17	2	anti_phase	A	AS_Alter		1.75
17	2	anti_phase	A	DI_Alter		1.25
17	2	anti_phase	A	AS_Alter		1.5
17	2	anti_phase	A	DI_Alter		1.875
17	2	anti_phase	A	AS_Alter		2.188
17	2	anti_phase	A	DI_Alter		2
17	2	anti_phase	A	AS_Alter		3
17	2	anti_phase	A	DI_Alter		1.5
17	2	anti_phase	A	AS_Alter		3.25
17	2	anti_phase	A	DI_Alter		1.188
17	2	anti_phase	A	AS_Alter		1.688
17	2	anti_phase	A	DI_Alter		2
17	2	anti_phase	A	AS_Alter		2.125
17	2	anti_phase	A	DI_Alter		2.5
[truncated: 3,406 more rows]
